# Supplementary material for: Rapidly detecting fennel origin of the near-infrared spectroscopy based on extreme learning machine
Source: Sci Rep. 2022 Aug 10;12:13593. doi: 10.1038/s41598-022-17810-y (PMC9365781; doi:10.1038/s41598-022-17810-y)
Supplement: Supplementary file 1 — Supplementary Information. [file 41598_2022_17810_MOESM1_ESM.zip]

Archive with 10 entries (7 files):
- Fennel data/
- Fennel data/gs.xlsx
- __MACOSX/
- __MACOSX/Fennel data/
- __MACOSX/Fennel data/._gs.xlsx
- Fennel data/.DS_Store
- __MACOSX/Fennel data/._.DS_Store
- Fennel data/xj.xlsx
- __MACOSX/Fennel data/._xj.xlsx
- __MACOSX/._Fennel data
