# Supplementary material for: Rapidly detecting fennel origin of the near-infrared spectroscopy based on extreme learning machine
Source: Sci Rep. 2022 Aug 10;12:13593. doi: 10.1038/s41598-022-17810-y (PMC9365781; doi:10.1038/s41598-022-17810-y)
Supplement: Supplementary file 1 — Supplementary Information. [file 41598_2022_17810_MOESM1_ESM.zip › Fennel data/gs.xlsx]

## Sheet: Sheet1
1.20706	1.21042	1.21293	1.21153	1.20863	1.20884	1.21069	1.2102	1.20826	1.2077	1.20823	1.20896	1.21014	1.21123	1.21223	1.21397	1.21603	1.21698	1.21697	1.21763	1.21829	1.21806	1.21799	1.21739	1.21614	1.21569	1.21597	1.21699	1.21802	1.21827	1.21895	1.21954	1.2189	1.21794	1.21689	1.21599	1.21635	1.21831	1.22129	1.22359	1.22344	1.22132	1.21997	1.22085	1.22205	1.22266	1.2235	1.22362	1.22313	1.22354
1.22185	1.22218	1.221	1.22032	1.22079	1.22348	1.22718	1.22853	1.22788	1.2271	1.22661	1.2274	1.22967	1.23083	1.23014	1.23009	1.23113	1.23163	1.23182	1.2331	1.23442	1.23453	1.23465	1.23484	1.23425	1.23346	1.23332	1.23328	1.23241	1.23282	1.23545	1.23674	1.23548	1.23448	1.234	1.23311	1.23315	1.23394	1.23485	1.23695	1.23887	1.23752	1.23354	1.23138	1.23282	1.2352	1.23659	1.23752	1.23852	1.23949
1.22441	1.22554	1.22645	1.22713	1.22796	1.22966	1.23163	1.23317	1.23306	1.23075	1.22766	1.22684	1.23003	1.23411	1.23651	1.23782	1.23819	1.23796	1.23808	1.23879	1.23887	1.23903	1.24125	1.24258	1.24042	1.23782	1.23726	1.2381	1.2397	1.24141	1.24157	1.24038	1.24006	1.24011	1.23881	1.23811	1.2394	1.24094	1.24272	1.24452	1.24388	1.24103	1.23824	1.23645	1.23617	1.23813	1.24127	1.24294	1.24326	1.24496
1.20125	1.20166	1.20172	1.20258	1.20411	1.20565	1.20615	1.20569	1.20529	1.20524	1.20534	1.20653	1.20842	1.20799	1.20658	1.20723	1.20802	1.20753	1.20725	1.20836	1.20966	1.20903	1.20697	1.20562	1.20608	1.20749	1.20848	1.20889	1.20868	1.20915	1.21128	1.21295	1.21339	1.21345	1.2127	1.21215	1.21364	1.21625	1.21846	1.21909	1.21717	1.21477	1.21435	1.21509	1.21599	1.21751	1.21853	1.21788	1.21688	1.21657
1.20215	1.20243	1.2034	1.20662	1.20889	1.20797	1.20699	1.20797	1.20878	1.20729	1.2043	1.20414	1.20748	1.20814	1.20533	1.20466	1.207	1.20858	1.20865	1.21025	1.21367	1.21596	1.21551	1.21317	1.21155	1.21046	1.20844	1.20752	1.2091	1.2124	1.21571	1.21622	1.21438	1.21312	1.21271	1.2136	1.21638	1.21833	1.21861	1.21928	1.22037	1.22035	1.21878	1.21676	1.21489	1.2139	1.21515	1.21792	1.22008	1.2204
1.19037	1.19006	1.19102	1.19378	1.19687	1.19836	1.1981	1.19763	1.19844	1.19907	1.19789	1.19791	1.20125	1.20419	1.20411	1.20329	1.20387	1.20467	1.20417	1.20281	1.20189	1.20258	1.20425	1.20524	1.20525	1.20419	1.20287	1.20257	1.20322	1.2045	1.20554	1.20523	1.20475	1.20564	1.2062	1.2056	1.20694	1.20987	1.21088	1.21023	1.20951	1.20839	1.20651	1.20505	1.20542	1.20742	1.20913	1.20912	1.20892	1.20972
1.19609	1.19674	1.19829	1.19983	1.20134	1.20303	1.20434	1.20509	1.20485	1.2033	1.20143	1.20132	1.20305	1.20379	1.20345	1.20437	1.20618	1.20684	1.20593	1.2048	1.20397	1.20411	1.20626	1.20805	1.20678	1.20442	1.20396	1.20475	1.20497	1.20594	1.20835	1.20906	1.20783	1.20792	1.20839	1.20818	1.20937	1.21123	1.21255	1.2131	1.2116	1.20955	1.20961	1.2109	1.21111	1.21081	1.21179	1.21315	1.21349	1.21337
1.19668	1.19503	1.19381	1.19521	1.19783	1.19941	1.19926	1.19931	1.20057	1.20088	1.19873	1.19679	1.19747	1.19914	1.20058	1.20145	1.2014	1.20199	1.20351	1.20419	1.20419	1.20438	1.20385	1.20325	1.20475	1.20643	1.20519	1.20248	1.20179	1.20471	1.20839	1.20808	1.20485	1.20294	1.20223	1.20218	1.20405	1.20677	1.20836	1.20888	1.20866	1.20703	1.20448	1.20251	1.20158	1.20227	1.20502	1.20827	1.21039	1.21128
1.19201	1.19095	1.19045	1.19087	1.19185	1.19377	1.19652	1.19812	1.19829	1.19786	1.19724	1.1974	1.19857	1.19975	1.20096	1.20235	1.20293	1.20224	1.20068	1.20006	1.20137	1.20285	1.20371	1.20468	1.20482	1.20286	1.20093	1.20034	1.20013	1.20191	1.20471	1.20427	1.20159	1.20013	1.20008	1.20168	1.20531	1.20825	1.20874	1.20859	1.20854	1.20687	1.20329	1.20076	1.20191	1.20589	1.20977	1.21165	1.21158	1.2105
1.18741	1.18588	1.1854	1.18584	1.18693	1.18988	1.19333	1.19483	1.194	1.19128	1.18848	1.18868	1.19188	1.19435	1.19469	1.19464	1.19468	1.19427	1.19461	1.19628	1.19724	1.19753	1.19871	1.19892	1.19715	1.19552	1.19448	1.19362	1.19392	1.19642	1.19963	1.19997	1.19791	1.19686	1.19647	1.19672	1.19948	1.20196	1.20158	1.20074	1.20034	1.19893	1.19745	1.19816	1.2004	1.20191	1.20239	1.20275	1.20356	1.20421
1.17393	1.17285	1.17209	1.17321	1.17381	1.1735	1.17435	1.17597	1.17649	1.17561	1.1744	1.17518	1.17828	1.1802	1.17963	1.17901	1.1801	1.18148	1.18049	1.17819	1.17776	1.17971	1.18215	1.18267	1.1812	1.17988	1.17987	1.18102	1.1828	1.18483	1.18641	1.18665	1.18673	1.18725	1.18592	1.18382	1.18352	1.18391	1.18508	1.18737	1.18782	1.18512	1.18207	1.18164	1.18327	1.18433	1.18441	1.18536	1.18806	1.19047
1.21335	1.21177	1.21071	1.21192	1.21431	1.21637	1.21658	1.21526	1.21472	1.21587	1.21653	1.21602	1.21568	1.21537	1.21593	1.2171	1.21699	1.21721	1.21841	1.21854	1.21764	1.21738	1.2186	1.22012	1.22092	1.22071	1.21965	1.21948	1.22102	1.22346	1.22444	1.22234	1.22065	1.22097	1.22035	1.21987	1.22199	1.22435	1.22519	1.22562	1.22553	1.22425	1.22231	1.22056	1.21986	1.22101	1.22315	1.22421	1.22424	1.22481
1.22643	1.22446	1.22359	1.22525	1.22636	1.22652	1.22702	1.2271	1.22647	1.2254	1.22359	1.22292	1.22464	1.22685	1.22918	1.23151	1.23197	1.23047	1.22887	1.22927	1.23236	1.23561	1.23586	1.23402	1.23252	1.23153	1.23063	1.23031	1.23127	1.23315	1.23389	1.23239	1.23113	1.23201	1.23285	1.23319	1.23476	1.23685	1.23826	1.23846	1.23728	1.23562	1.23348	1.23108	1.23003	1.23046	1.23145	1.23265	1.23385	1.23522
1.17426	1.17362	1.17528	1.17861	1.18022	1.17924	1.17781	1.17688	1.17659	1.17641	1.17591	1.17761	1.1818	1.18412	1.18404	1.18434	1.18481	1.18444	1.18356	1.18223	1.18137	1.18269	1.18521	1.18577	1.18408	1.18242	1.18216	1.18358	1.18579	1.18773	1.18862	1.18766	1.18648	1.18606	1.18416	1.18231	1.18373	1.18647	1.18821	1.1892	1.18909	1.18707	1.18382	1.18173	1.18213	1.18416	1.1869	1.18933	1.19009	1.18962
1.17557	1.17589	1.17603	1.17701	1.17954	1.1824	1.18322	1.18215	1.1812	1.1801	1.17818	1.178	1.18041	1.18275	1.18436	1.18618	1.18794	1.18831	1.18709	1.18643	1.18768	1.18938	1.18995	1.18935	1.1878	1.18601	1.18562	1.18665	1.1873	1.18773	1.18845	1.18821	1.18797	1.18864	1.18816	1.18762	1.1894	1.19116	1.19111	1.19087	1.19078	1.19015	1.189	1.18746	1.18658	1.18755	1.18991	1.19159	1.19128	1.19011
1.171	1.17117	1.17063	1.17062	1.17103	1.1706	1.17013	1.171	1.17289	1.1739	1.17253	1.17166	1.17446	1.17722	1.17721	1.17755	1.17894	1.17835	1.17581	1.175	1.17708	1.18007	1.18241	1.1831	1.18149	1.17885	1.17758	1.17791	1.17888	1.18095	1.18314	1.18317	1.18192	1.18091	1.17933	1.17813	1.17927	1.18155	1.18376	1.18583	1.18629	1.18399	1.18005	1.17739	1.1778	1.1801	1.18204	1.18249	1.18254	1.18391
1.17662	1.17589	1.17619	1.17627	1.1776	1.18077	1.18368	1.18465	1.1839	1.18185	1.17884	1.17754	1.17965	1.18303	1.18625	1.18904	1.18991	1.18833	1.18649	1.18651	1.18752	1.18771	1.18771	1.18856	1.18919	1.18878	1.1872	1.18413	1.18207	1.18429	1.18775	1.18775	1.18631	1.18614	1.18616	1.18753	1.19147	1.19409	1.19373	1.19322	1.19228	1.18914	1.18584	1.18506	1.18647	1.18851	1.19007	1.19024	1.18975	1.19039
1.15647	1.15537	1.15497	1.15712	1.15969	1.16124	1.1612	1.16045	1.16042	1.15958	1.15805	1.15881	1.16137	1.16302	1.16397	1.1655	1.16704	1.16666	1.16439	1.16326	1.16466	1.1676	1.17027	1.17002	1.16704	1.16447	1.16382	1.16407	1.165	1.16736	1.16972	1.16981	1.16799	1.16584	1.16422	1.16408	1.16571	1.16742	1.16805	1.16853	1.16963	1.17012	1.16819	1.1655	1.16556	1.16749	1.16827	1.16846	1.16964	1.17103
1.16146	1.15916	1.15887	1.16119	1.1628	1.16238	1.16141	1.16043	1.15935	1.15871	1.15829	1.15877	1.16131	1.16378	1.16486	1.16625	1.1675	1.16649	1.16368	1.16239	1.16455	1.16813	1.17029	1.16993	1.16771	1.16535	1.16411	1.16423	1.16591	1.16903	1.17081	1.16922	1.16779	1.1691	1.17019	1.17004	1.17092	1.17217	1.17229	1.1725	1.17297	1.17192	1.16923	1.16714	1.16766	1.17048	1.17285	1.17278	1.17214	1.17269
1.15323	1.15136	1.15018	1.15024	1.15047	1.15067	1.1519	1.15429	1.15583	1.15512	1.15339	1.15357	1.15693	1.16085	1.16237	1.16193	1.16158	1.16147	1.16114	1.16125	1.1621	1.16335	1.1648	1.16526	1.164	1.16249	1.16121	1.15997	1.1607	1.16406	1.16723	1.16816	1.1676	1.16564	1.16249	1.16157	1.1643	1.16726	1.16813	1.1674	1.16642	1.16621	1.16578	1.1644	1.16359	1.1639	1.1648	1.16688	1.1697	1.1709
1.1659	1.16469	1.16511	1.16697	1.16816	1.16879	1.16924	1.16898	1.16765	1.16601	1.16562	1.16761	1.17123	1.17355	1.17381	1.17377	1.1736	1.17307	1.17252	1.17227	1.17232	1.17163	1.17059	1.17078	1.17165	1.17194	1.17219	1.1725	1.17213	1.17304	1.17576	1.17685	1.17671	1.1776	1.17754	1.1768	1.17788	1.17897	1.17864	1.1786	1.17898	1.17857	1.17709	1.17577	1.17581	1.1767	1.17739	1.17741	1.1778	1.17945
1.1561	1.15657	1.15812	1.15963	1.16008	1.16047	1.16093	1.16115	1.16156	1.16076	1.15793	1.15686	1.15999	1.16271	1.16217	1.16201	1.16416	1.16578	1.16491	1.16365	1.16387	1.16533	1.16787	1.16917	1.16701	1.16463	1.16515	1.1663	1.16682	1.16862	1.17044	1.16989	1.16809	1.16649	1.1652	1.1655	1.16802	1.17047	1.17112	1.17051	1.16896	1.16668	1.16491	1.16498	1.1666	1.16844	1.16971	1.17006	1.16979	1.16941
1.18823	1.1866	1.1868	1.18824	1.18884	1.1889	1.18944	1.19032	1.19079	1.18953	1.18608	1.18422	1.18656	1.19022	1.19307	1.1937	1.19215	1.19229	1.19432	1.19489	1.19434	1.19482	1.19622	1.19701	1.1959	1.19285	1.19067	1.19108	1.19244	1.19468	1.19728	1.19646	1.19291	1.19122	1.19152	1.19244	1.19491	1.19813	1.19981	1.20059	1.20097	1.19922	1.19623	1.19478	1.19496	1.19656	1.19911	1.20003	1.19923	1.19882
1.14924	1.14827	1.14876	1.14997	1.14949	1.1482	1.14806	1.14968	1.15203	1.15218	1.15031	1.15086	1.15386	1.155	1.15406	1.15302	1.15243	1.15292	1.15434	1.1554	1.15553	1.15553	1.15659	1.15831	1.15928	1.15888	1.1575	1.15625	1.15618	1.157	1.15704	1.1561	1.15689	1.15936	1.15967	1.15851	1.159	1.1598	1.15961	1.15971	1.16002	1.15916	1.15678	1.15401	1.152	1.15184	1.1543	1.15765	1.16026	1.16219
1.16934	1.16872	1.1669	1.16563	1.16595	1.16754	1.16977	1.17108	1.17089	1.16957	1.16766	1.16793	1.17184	1.1753	1.17462	1.17186	1.17085	1.17227	1.17392	1.17428	1.17436	1.1756	1.1772	1.1771	1.1755	1.17464	1.17549	1.17697	1.178	1.17879	1.17887	1.17739	1.17657	1.17795	1.17852	1.17836	1.18033	1.18187	1.18083	1.1789	1.17686	1.17536	1.17502	1.17568	1.17714	1.17885	1.18056	1.18208	1.18272	1.18211
1.14497	1.14269	1.14238	1.14491	1.14792	1.15033	1.15202	1.15222	1.15034	1.1475	1.14593	1.14793	1.1524	1.15431	1.15313	1.15294	1.15424	1.15488	1.15506	1.15594	1.15723	1.15851	1.15876	1.15746	1.15692	1.15765	1.15697	1.15473	1.15377	1.15559	1.15802	1.15783	1.1564	1.15645	1.15618	1.15567	1.1576	1.15999	1.16064	1.16084	1.16054	1.15866	1.15618	1.1553	1.15696	1.15968	1.16154	1.16174	1.16055	1.15989
1.14085	1.1405	1.14153	1.14381	1.14568	1.14652	1.14702	1.14787	1.15001	1.15163	1.14886	1.14462	1.14474	1.14731	1.14842	1.14809	1.14745	1.14738	1.14774	1.14784	1.14788	1.1481	1.14856	1.14927	1.15023	1.15109	1.15101	1.14995	1.14914	1.15035	1.15309	1.15415	1.15357	1.1536	1.15299	1.15161	1.15252	1.15474	1.15538	1.1557	1.15649	1.15536	1.15263	1.15134	1.15171	1.15214	1.15266	1.15397	1.15575	1.15658
1.14433	1.14399	1.1442	1.1451	1.14611	1.14859	1.15186	1.15321	1.15269	1.15153	1.14999	1.14938	1.15162	1.15424	1.15363	1.15205	1.15302	1.15541	1.15678	1.15739	1.1573	1.15631	1.15573	1.15516	1.15415	1.15411	1.15495	1.15521	1.15501	1.15635	1.15822	1.15754	1.15589	1.15555	1.15502	1.15486	1.15685	1.15875	1.1591	1.15974	1.16038	1.15942	1.15785	1.15723	1.15719	1.1579	1.16052	1.16291	1.16283	1.16231
1.17351	1.1727	1.17217	1.17438	1.17788	1.18062	1.18132	1.1801	1.17892	1.17804	1.17607	1.1747	1.17686	1.18054	1.18202	1.18162	1.18212	1.18318	1.18251	1.18126	1.18125	1.1823	1.18326	1.18239	1.1798	1.1776	1.17761	1.18	1.18315	1.18526	1.18544	1.18419	1.18352	1.18393	1.18321	1.18221	1.18325	1.18483	1.18617	1.18812	1.18896	1.18687	1.18419	1.18388	1.18491	1.18607	1.18822	1.19036	1.18985	1.18769
1.18102	1.17831	1.17745	1.17854	1.18046	1.1828	1.18367	1.18246	1.18132	1.1808	1.17954	1.17965	1.18349	1.18724	1.18806	1.18794	1.18763	1.18656	1.18596	1.18781	1.19124	1.19324	1.19259	1.19037	1.18899	1.18898	1.18888	1.18887	1.1897	1.19167	1.19358	1.19263	1.19037	1.19006	1.1899	1.18897	1.18967	1.19148	1.19354	1.19611	1.19659	1.19347	1.19009	1.18977	1.19164	1.1931	1.19358	1.19394	1.19437	1.19489
1.15187	1.15128	1.15086	1.15224	1.15395	1.15383	1.1536	1.15436	1.15455	1.15453	1.15507	1.15625	1.15826	1.15999	1.16064	1.16008	1.15873	1.15732	1.15582	1.1554	1.15718	1.15943	1.16004	1.15965	1.15963	1.1596	1.15902	1.15808	1.15699	1.15713	1.15878	1.1594	1.15921	1.1598	1.15912	1.15751	1.15838	1.16131	1.1636	1.16438	1.1638	1.16176	1.15918	1.15805	1.15915	1.1618	1.16445	1.16584	1.16625	1.16619
1.14529	1.14372	1.14259	1.14459	1.14684	1.14719	1.14712	1.14727	1.14697	1.14594	1.14509	1.14637	1.14945	1.15155	1.15214	1.15137	1.14924	1.14789	1.14864	1.15052	1.15177	1.15187	1.15225	1.15274	1.15284	1.15342	1.15334	1.15156	1.15029	1.15224	1.15614	1.15744	1.1555	1.15355	1.1522	1.1518	1.15353	1.15548	1.1563	1.15681	1.15641	1.15483	1.15305	1.15237	1.15367	1.15594	1.15769	1.15843	1.15876	1.15926
1.16566	1.16336	1.16197	1.16293	1.16515	1.16826	1.16988	1.16907	1.16956	1.17118	1.16971	1.16788	1.16961	1.17101	1.16984	1.16896	1.16967	1.17073	1.17108	1.17168	1.17295	1.17326	1.1722	1.17089	1.17034	1.1707	1.17123	1.17186	1.17291	1.17409	1.17429	1.17269	1.17115	1.17149	1.17188	1.17122	1.17175	1.17357	1.17456	1.1753	1.17641	1.17563	1.17226	1.16935	1.16895	1.17055	1.17331	1.17578	1.17692	1.17721
1.16958	1.16905	1.16931	1.17054	1.17233	1.17408	1.17472	1.17348	1.17191	1.17125	1.17009	1.16961	1.1722	1.1748	1.17455	1.17415	1.17569	1.17698	1.17661	1.17621	1.17684	1.17865	1.18031	1.17917	1.17715	1.17751	1.1785	1.17772	1.17592	1.17585	1.1778	1.17838	1.17751	1.17745	1.1774	1.17732	1.17907	1.18156	1.18201	1.18088	1.17997	1.17907	1.1784	1.17923	1.18062	1.18112	1.18144	1.18166	1.18149	1.18182
1.19344	1.19372	1.19269	1.19185	1.19168	1.19281	1.19484	1.19599	1.19575	1.1945	1.19247	1.19078	1.1906	1.19174	1.19404	1.19596	1.19595	1.19603	1.19686	1.19727	1.19754	1.19731	1.19657	1.19641	1.19627	1.19585	1.19645	1.19772	1.19872	1.20007	1.20063	1.19941	1.19874	1.19969	1.2004	1.20024	1.19995	1.19992	1.20071	1.20216	1.20263	1.20117	1.19934	1.19928	1.20074	1.20228	1.20316	1.20286	1.20215	1.20278
1.16857	1.16806	1.16847	1.17088	1.17321	1.173	1.17206	1.17298	1.17491	1.17636	1.17626	1.17485	1.17466	1.1757	1.17558	1.17472	1.17497	1.17581	1.17623	1.1761	1.17506	1.1748	1.17667	1.17753	1.1766	1.17717	1.17852	1.17729	1.1741	1.17235	1.17329	1.17492	1.17619	1.17677	1.17582	1.1761	1.17961	1.18215	1.18182	1.18176	1.18177	1.17941	1.1763	1.17546	1.17665	1.17804	1.1794	1.18041	1.18042	1.18048
1.164	1.16318	1.16119	1.1614	1.16349	1.16627	1.16904	1.17015	1.16918	1.16757	1.16708	1.1688	1.17127	1.17195	1.17152	1.1718	1.17247	1.17267	1.17292	1.17372	1.1744	1.17533	1.17639	1.17549	1.17312	1.17196	1.17267	1.17356	1.17344	1.17371	1.17522	1.17653	1.17742	1.17742	1.17467	1.17179	1.17319	1.17661	1.17859	1.18005	1.18056	1.17858	1.17537	1.17376	1.17483	1.17674	1.17769	1.17765	1.17755	1.17825
1.15257	1.1515	1.15139	1.15223	1.15299	1.1535	1.15349	1.15389	1.15574	1.15677	1.15545	1.15507	1.15745	1.16018	1.16243	1.16456	1.16511	1.16338	1.16132	1.16077	1.16137	1.16245	1.1632	1.16268	1.16198	1.16219	1.16195	1.16045	1.15957	1.16094	1.16267	1.16272	1.16267	1.16345	1.16302	1.16181	1.1625	1.16444	1.16607	1.16689	1.16589	1.16365	1.16196	1.16177	1.16271	1.16332	1.16284	1.16178	1.16189	1.16404
1.18218	1.18165	1.18148	1.18257	1.18395	1.18467	1.18559	1.18678	1.18672	1.18593	1.18566	1.18595	1.1871	1.18798	1.18766	1.18779	1.18855	1.18911	1.19015	1.19224	1.19503	1.19634	1.19463	1.19239	1.19119	1.19007	1.18937	1.18941	1.19012	1.19274	1.19598	1.19597	1.1931	1.19112	1.19039	1.19006	1.1912	1.1927	1.19264	1.1922	1.19213	1.19141	1.19026	1.18945	1.18898	1.18955	1.19181	1.195	1.1987	1.20125
1.18635	1.18412	1.18233	1.18321	1.18548	1.1874	1.18849	1.18846	1.18807	1.18779	1.18652	1.18555	1.1871	1.18931	1.18962	1.18874	1.18772	1.18651	1.18614	1.18682	1.18759	1.1888	1.19	1.18969	1.18843	1.18809	1.189	1.18971	1.1902	1.19199	1.19349	1.19187	1.18929	1.18888	1.18909	1.18863	1.18903	1.19067	1.19287	1.19459	1.19448	1.19263	1.1901	1.18868	1.19023	1.19328	1.19489	1.19503	1.19508	1.19553
1.16005	1.16153	1.16336	1.16504	1.16498	1.16414	1.16518	1.16658	1.16519	1.16213	1.15998	1.16086	1.16509	1.16834	1.16817	1.16742	1.16821	1.16996	1.17155	1.17282	1.17331	1.17285	1.17253	1.1726	1.17269	1.17175	1.16923	1.16691	1.16624	1.16767	1.17038	1.17133	1.17073	1.17131	1.17167	1.17118	1.17216	1.17392	1.17509	1.17602	1.17597	1.17421	1.17194	1.17115	1.17165	1.17242	1.17363	1.17434	1.17437	1.17524
1.14742	1.14571	1.14323	1.14273	1.14244	1.14313	1.14586	1.14826	1.14907	1.14795	1.14509	1.14404	1.14711	1.15025	1.15039	1.14957	1.14924	1.14889	1.1492	1.15143	1.15393	1.15466	1.15456	1.1543	1.15391	1.15364	1.15252	1.15021	1.14847	1.14921	1.15166	1.15285	1.1519	1.15069	1.14963	1.14906	1.15145	1.15546	1.1568	1.1559	1.1558	1.15536	1.15238	1.14936	1.14933	1.15205	1.15474	1.15487	1.15474	1.15614
1.16672	1.16561	1.16609	1.16825	1.16948	1.16969	1.17108	1.17361	1.17486	1.17361	1.17139	1.17125	1.17318	1.1736	1.1733	1.17573	1.17837	1.17765	1.17567	1.17554	1.17707	1.17883	1.18021	1.18061	1.17919	1.17687	1.17569	1.17594	1.17705	1.17836	1.17835	1.17782	1.17845	1.17815	1.17625	1.17662	1.17987	1.18197	1.18151	1.18005	1.17893	1.1786	1.17794	1.17666	1.17649	1.17762	1.17903	1.18011	1.18047	1.18075
1.17567	1.1718	1.17078	1.17366	1.17693	1.17898	1.17901	1.17717	1.1754	1.17455	1.1752	1.17814	1.18073	1.1801	1.17905	1.18031	1.18155	1.18105	1.18054	1.18128	1.18226	1.18252	1.18178	1.17993	1.17867	1.17927	1.18022	1.18047	1.18062	1.18172	1.18336	1.18368	1.18328	1.18334	1.18258	1.18181	1.18289	1.18368	1.18322	1.18357	1.18413	1.18357	1.18311	1.18366	1.18526	1.18783	1.18923	1.18797	1.18685	1.18769
1.17046	1.17051	1.17071	1.17142	1.17222	1.17405	1.17645	1.17745	1.17653	1.17397	1.17062	1.16959	1.17284	1.17584	1.1752	1.17492	1.17759	1.18042	1.1812	1.18078	1.18078	1.18167	1.18238	1.18183	1.18054	1.17972	1.18044	1.18184	1.18198	1.18172	1.18162	1.18074	1.18038	1.18061	1.17949	1.17836	1.17988	1.18295	1.1848	1.18549	1.18575	1.18476	1.18347	1.18327	1.18275	1.1821	1.18292	1.1841	1.18508	1.18649
1.17318	1.17153	1.16992	1.17082	1.17307	1.17434	1.17418	1.17447	1.17608	1.17649	1.17472	1.1741	1.17568	1.17672	1.17756	1.17932	1.18062	1.18105	1.18052	1.17907	1.17795	1.17806	1.17937	1.18068	1.18092	1.17997	1.17894	1.17974	1.18199	1.18339	1.1829	1.18151	1.18131	1.18259	1.18318	1.18322	1.18421	1.18483	1.18427	1.18382	1.18399	1.18424	1.18368	1.18265	1.18226	1.18306	1.18512	1.18718	1.18779	1.18756
1.15172	1.15068	1.14809	1.14641	1.14666	1.14831	1.14989	1.14998	1.14938	1.14864	1.14693	1.14659	1.14947	1.15117	1.14954	1.14893	1.15154	1.15396	1.15353	1.15225	1.15239	1.15357	1.1548	1.15521	1.15472	1.15418	1.15435	1.15494	1.15511	1.15624	1.15829	1.15792	1.15589	1.15474	1.15374	1.15396	1.15651	1.15758	1.15615	1.15606	1.15746	1.15783	1.1573	1.15709	1.15719	1.15691	1.15655	1.15657	1.1574	1.15945
1.14861	1.14707	1.14782	1.15025	1.15223	1.15365	1.15433	1.1549	1.15659	1.15717	1.15477	1.15271	1.15313	1.15401	1.15517	1.15754	1.15874	1.15714	1.15548	1.15612	1.15802	1.1598	1.1608	1.16025	1.15833	1.15604	1.15503	1.15642	1.15862	1.16063	1.16245	1.16164	1.15866	1.15763	1.15832	1.15948	1.16176	1.16305	1.16216	1.16079	1.15978	1.15946	1.15976	1.15988	1.1596	1.15954	1.15999	1.16047	1.16121	1.16253
1.13266	1.13188	1.13304	1.1353	1.13573	1.13422	1.13323	1.1344	1.13734	1.13872	1.13725	1.13764	1.14125	1.14319	1.14204	1.1399	1.13844	1.13831	1.13876	1.13941	1.14036	1.14148	1.14256	1.14289	1.14298	1.14388	1.14424	1.1429	1.14197	1.14352	1.14563	1.14545	1.1446	1.14476	1.1436	1.14218	1.1432	1.14416	1.1441	1.14483	1.14522	1.14474	1.1444	1.14337	1.14162	1.14097	1.14171	1.14286	1.14376	1.14468
1.15061	1.15021	1.15146	1.15416	1.1561	1.15633	1.15568	1.1559	1.15768	1.15839	1.15623	1.1548	1.15674	1.15925	1.15973	1.15908	1.15928	1.16025	1.16077	1.16053	1.15982	1.15938	1.15946	1.15988	1.15978	1.15833	1.15726	1.15789	1.15928	1.1613	1.16335	1.16332	1.16153	1.1601	1.15953	1.16016	1.16171	1.16213	1.16149	1.16194	1.16322	1.16295	1.16093	1.15944	1.15948	1.16051	1.16207	1.16324	1.16332	1.16262
1.09224	1.09137	1.09029	1.09178	1.09523	1.0976	1.09767	1.0963	1.09497	1.09442	1.09357	1.09268	1.09395	1.09617	1.09635	1.09498	1.095	1.09676	1.09802	1.09782	1.09693	1.09661	1.09706	1.0971	1.09705	1.09811	1.09982	1.10066	1.10008	1.09994	1.1008	1.10074	1.10012	1.09951	1.09804	1.09733	1.0984	1.09948	1.10018	1.10084	1.10083	1.10039	1.09998	1.09918	1.09882	1.10002	1.10151	1.10214	1.10314	1.1047
1.15152	1.15178	1.15398	1.15689	1.15751	1.15702	1.15741	1.15797	1.15762	1.1554	1.15176	1.15064	1.15371	1.15696	1.15825	1.15835	1.15753	1.15707	1.15819	1.16015	1.16141	1.16218	1.16279	1.16214	1.16081	1.15977	1.15922	1.15938	1.15955	1.16021	1.16118	1.16053	1.16023	1.16141	1.16051	1.15885	1.15966	1.16019	1.15921	1.15946	1.16087	1.16057	1.15819	1.15679	1.15754	1.15906	1.16037	1.16122	1.16212	1.16339
1.15683	1.15692	1.15828	1.15995	1.15977	1.15865	1.15845	1.15936	1.16071	1.16134	1.16091	1.16097	1.16175	1.16127	1.16003	1.1603	1.16145	1.16182	1.16236	1.16393	1.16517	1.16573	1.16695	1.16814	1.16771	1.16661	1.16594	1.16522	1.16468	1.16614	1.16884	1.16888	1.167	1.16633	1.16561	1.16543	1.16805	1.17061	1.17052	1.16962	1.16939	1.16921	1.16842	1.16766	1.16771	1.16869	1.17046	1.17214	1.17337	1.17423
1.13134	1.13073	1.12932	1.13056	1.13299	1.13513	1.13761	1.13939	1.139	1.13733	1.13587	1.13596	1.13788	1.13909	1.13834	1.13736	1.13685	1.13708	1.13886	1.14109	1.14189	1.142	1.14283	1.14304	1.14148	1.1395	1.13824	1.13772	1.1382	1.13997	1.14151	1.14042	1.13845	1.13917	1.14127	1.14231	1.14289	1.14369	1.14425	1.14395	1.1431	1.1424	1.14154	1.14084	1.14123	1.14271	1.14473	1.14648	1.14727	1.14676
1.16773	1.16815	1.16784	1.16798	1.16975	1.17232	1.17456	1.17552	1.17499	1.17357	1.17114	1.16943	1.17109	1.17399	1.17591	1.17749	1.17806	1.17768	1.17744	1.1774	1.17766	1.1782	1.17837	1.1776	1.17647	1.17612	1.17607	1.17527	1.17533	1.17786	1.18003	1.17883	1.17679	1.17706	1.17735	1.1767	1.1781	1.1805	1.18157	1.18198	1.18164	1.17953	1.17655	1.17511	1.17578	1.17806	1.18124	1.1829	1.18232	1.18117
1.15433	1.15287	1.14994	1.14914	1.15069	1.15343	1.15602	1.15743	1.15733	1.15589	1.15372	1.15266	1.15453	1.15702	1.15783	1.15804	1.15812	1.15756	1.15699	1.15756	1.15899	1.16046	1.16145	1.16034	1.15763	1.15652	1.15765	1.15896	1.15947	1.16005	1.16055	1.15965	1.15868	1.15931	1.15972	1.15924	1.15991	1.16137	1.16269	1.16441	1.16493	1.16347	1.16243	1.16245	1.16338	1.16574	1.16774	1.16793	1.16714	1.16616
1.15584	1.15458	1.15412	1.15485	1.15608	1.15652	1.15629	1.15713	1.15887	1.15953	1.15947	1.16043	1.16197	1.16246	1.16217	1.16212	1.16201	1.16162	1.16159	1.16213	1.16295	1.16466	1.16695	1.16743	1.16632	1.16567	1.16493	1.16345	1.1628	1.16495	1.16813	1.16784	1.16538	1.16469	1.16404	1.16281	1.16352	1.16507	1.16559	1.16582	1.16623	1.16606	1.16532	1.1652	1.16639	1.16808	1.16891	1.16899	1.16996	1.17161
1.15291	1.15395	1.15384	1.15422	1.15673	1.16033	1.16184	1.16067	1.15983	1.15924	1.15691	1.15596	1.15881	1.16068	1.15964	1.16031	1.16323	1.16441	1.16374	1.16384	1.16474	1.16532	1.16562	1.16516	1.16341	1.16171	1.16148	1.1622	1.16278	1.16445	1.1675	1.16836	1.16655	1.16516	1.16387	1.16288	1.16475	1.1677	1.16843	1.16738	1.16618	1.16496	1.16361	1.16322	1.16389	1.16492	1.16692	1.16939	1.17105	1.17167
1.13791	1.13609	1.13592	1.13837	1.14141	1.14321	1.14427	1.14583	1.14743	1.14736	1.14519	1.14297	1.14321	1.14627	1.15016	1.15197	1.15153	1.15122	1.15171	1.15204	1.1515	1.15108	1.15155	1.15124	1.14964	1.14745	1.14525	1.1455	1.14841	1.15061	1.15078	1.14963	1.14889	1.14942	1.14871	1.14742	1.14959	1.1525	1.15204	1.15091	1.15059	1.14893	1.14716	1.14761	1.14847	1.1485	1.14964	1.15159	1.15237	1.1526
1.14511	1.14453	1.14499	1.14686	1.1488	1.1504	1.15182	1.15267	1.15244	1.15124	1.15034	1.15102	1.15302	1.15494	1.15602	1.15546	1.15315	1.15181	1.15296	1.15419	1.15398	1.1545	1.15623	1.15646	1.15547	1.15457	1.15293	1.15136	1.15098	1.15181	1.15368	1.15466	1.15443	1.15433	1.15356	1.1533	1.1555	1.15779	1.15854	1.15882	1.15857	1.15703	1.15512	1.15509	1.15682	1.15854	1.15999	1.16047	1.15943	1.15883
1.16973	1.16914	1.16868	1.16851	1.16764	1.16737	1.16744	1.16746	1.1687	1.16997	1.16939	1.16929	1.17178	1.17409	1.17443	1.17388	1.17294	1.17209	1.1717	1.17125	1.17047	1.17072	1.17298	1.17509	1.17518	1.17409	1.17393	1.17574	1.17725	1.1776	1.1784	1.17841	1.17699	1.17526	1.17294	1.17207	1.17435	1.17599	1.17532	1.17546	1.17694	1.17658	1.17402	1.17241	1.17217	1.1727	1.17468	1.17688	1.17794	1.17868
1.12681	1.12692	1.12817	1.12947	1.12961	1.1296	1.13015	1.12977	1.12859	1.12797	1.12742	1.12745	1.12979	1.13312	1.13527	1.13533	1.13336	1.13122	1.13066	1.13134	1.13186	1.13212	1.13267	1.13259	1.1316	1.13065	1.12997	1.13001	1.13095	1.13255	1.13457	1.13536	1.13499	1.13501	1.13424	1.13318	1.13408	1.13548	1.13609	1.13669	1.13693	1.13644	1.13575	1.13495	1.134	1.13382	1.13467	1.13512	1.13491	1.13512
1.17684	1.17515	1.17363	1.17423	1.17638	1.17883	1.18049	1.18083	1.18036	1.17949	1.17863	1.17932	1.18144	1.18245	1.1822	1.18318	1.18451	1.18336	1.18229	1.18456	1.18747	1.18852	1.18829	1.18712	1.18659	1.18726	1.1864	1.18425	1.18369	1.18483	1.18602	1.18689	1.18823	1.18884	1.1871	1.18572	1.18713	1.18888	1.18925	1.18936	1.1891	1.18792	1.18641	1.18543	1.18561	1.18755	1.19065	1.19161	1.1896	1.1885
1.15958	1.15805	1.1585	1.16053	1.16262	1.16424	1.16549	1.16655	1.16747	1.16632	1.16259	1.16168	1.16544	1.16835	1.16895	1.16927	1.16863	1.16708	1.16662	1.16768	1.16809	1.16722	1.16661	1.16617	1.16611	1.16745	1.16864	1.16804	1.16737	1.16866	1.17052	1.17083	1.17069	1.17081	1.1695	1.16844	1.17013	1.17179	1.17192	1.17285	1.1741	1.17331	1.17105	1.17019	1.17144	1.17293	1.17411	1.17461	1.17406	1.17401
1.16784	1.16638	1.16612	1.16713	1.16927	1.17198	1.17436	1.17581	1.17542	1.17295	1.17108	1.17269	1.17636	1.17784	1.17692	1.1773	1.17887	1.17832	1.1765	1.17641	1.17811	1.18014	1.18113	1.18096	1.18018	1.17886	1.17791	1.17767	1.1776	1.17881	1.1812	1.1817	1.18001	1.17907	1.17901	1.17863	1.17934	1.18081	1.18096	1.18094	1.18178	1.18127	1.17906	1.17864	1.1811	1.18415	1.18665	1.18791	1.18767	1.18744
1.17218	1.17172	1.17154	1.17067	1.17027	1.17335	1.17807	1.17946	1.17757	1.17525	1.17329	1.17287	1.17496	1.17794	1.18052	1.18193	1.18144	1.18094	1.18182	1.18148	1.17907	1.17832	1.1798	1.1799	1.17885	1.17966	1.18121	1.18038	1.17855	1.1798	1.1834	1.18473	1.18403	1.18425	1.18358	1.18111	1.18037	1.18244	1.18555	1.188	1.1884	1.18672	1.18401	1.18198	1.18175	1.18291	1.18432	1.18448	1.18422	1.18571
1.14865	1.14852	1.14802	1.14772	1.14808	1.14886	1.14916	1.14879	1.14899	1.14939	1.1493	1.15094	1.15406	1.15537	1.15529	1.15587	1.15637	1.15575	1.15542	1.156	1.15622	1.15588	1.1553	1.15489	1.15473	1.15332	1.15135	1.15132	1.15282	1.15455	1.15573	1.15512	1.15434	1.15527	1.15574	1.15503	1.15574	1.15789	1.15902	1.15931	1.16002	1.15916	1.15577	1.15302	1.15239	1.15365	1.15672	1.15896	1.15895	1.15841
1.14762	1.14508	1.14367	1.14594	1.14952	1.15245	1.154	1.15425	1.15465	1.155	1.15368	1.15202	1.15256	1.15501	1.15782	1.1592	1.15795	1.15612	1.15612	1.15732	1.1583	1.1587	1.15872	1.15865	1.15899	1.15863	1.15626	1.15429	1.15525	1.15832	1.16047	1.16014	1.15991	1.16068	1.15995	1.15857	1.15876	1.15962	1.16103	1.16355	1.16481	1.16291	1.15929	1.15714	1.15813	1.16065	1.16213	1.16194	1.16181	1.16279
1.15709	1.15583	1.15479	1.15603	1.15814	1.15956	1.16073	1.16176	1.1629	1.16297	1.16044	1.1582	1.15946	1.1619	1.1627	1.16301	1.16444	1.16598	1.16707	1.16726	1.16505	1.16304	1.16421	1.16521	1.16441	1.16415	1.16406	1.16354	1.16358	1.16452	1.16551	1.16493	1.16391	1.16422	1.16436	1.16406	1.16511	1.1671	1.16897	1.17004	1.1693	1.16765	1.16637	1.16501	1.16394	1.16444	1.16635	1.1681	1.16826	1.16711
1.12273	1.1221	1.12291	1.1253	1.12836	1.1309	1.13165	1.13085	1.12993	1.12851	1.12584	1.12456	1.12661	1.12964	1.13131	1.13182	1.13204	1.13229	1.13257	1.13221	1.13118	1.13134	1.13299	1.13354	1.13248	1.13159	1.13148	1.13228	1.1334	1.13375	1.13324	1.13257	1.13313	1.13452	1.13379	1.13158	1.13179	1.13376	1.13492	1.13611	1.13692	1.13554	1.13377	1.13321	1.13251	1.13257	1.13526	1.13808	1.1385	1.13787
1.14756	1.14638	1.14605	1.14769	1.14972	1.15159	1.15317	1.1529	1.15155	1.15088	1.1501	1.14912	1.149	1.15004	1.15289	1.15572	1.15565	1.15487	1.1554	1.15613	1.15639	1.1559	1.1559	1.1569	1.15653	1.1549	1.15431	1.15492	1.1565	1.15891	1.16012	1.15888	1.15776	1.15793	1.15716	1.15599	1.1565	1.15815	1.15999	1.16168	1.16197	1.15958	1.15625	1.1561	1.1598	1.1635	1.16367	1.16145	1.16064	1.16169
1.1536	1.15564	1.15908	1.16256	1.16478	1.16476	1.16363	1.16336	1.16341	1.16224	1.16127	1.16301	1.16592	1.16719	1.16742	1.16782	1.16807	1.1674	1.16675	1.16772	1.16865	1.16937	1.17162	1.17285	1.17091	1.1678	1.16572	1.16509	1.16603	1.16906	1.17139	1.17019	1.16834	1.16789	1.16692	1.16619	1.168	1.17102	1.17318	1.17386	1.17211	1.1692	1.16851	1.17023	1.17137	1.17138	1.17201	1.1729	1.17366	1.17458
1.22264	1.2223	1.22085	1.22072	1.22161	1.22269	1.22356	1.22454	1.2263	1.22665	1.22468	1.22386	1.22548	1.22734	1.22868	1.22958	1.22925	1.22736	1.22528	1.22482	1.2263	1.22857	1.23002	1.2307	1.23167	1.23176	1.23011	1.22829	1.22695	1.22657	1.2277	1.22837	1.22778	1.22738	1.22669	1.22554	1.22589	1.22767	1.22909	1.23001	1.23157	1.23275	1.23119	1.22839	1.22789	1.23009	1.23259	1.23324	1.2328	1.23323
1.17047	1.16732	1.16696	1.16916	1.17055	1.17053	1.17137	1.17339	1.17469	1.17313	1.16948	1.16875	1.17254	1.17564	1.1762	1.17678	1.17681	1.17542	1.17441	1.17542	1.17805	1.18006	1.17984	1.1774	1.17425	1.1722	1.1716	1.17265	1.17516	1.17772	1.17949	1.18	1.17983	1.18003	1.17966	1.17893	1.17992	1.18187	1.18312	1.18345	1.18166	1.17803	1.17536	1.17484	1.17576	1.17743	1.17896	1.17952	1.17951	1.17969
1.16744	1.16754	1.16616	1.16597	1.16655	1.16718	1.16853	1.16928	1.16821	1.16685	1.16631	1.16692	1.1684	1.16918	1.16978	1.17122	1.17191	1.17134	1.17064	1.17008	1.16971	1.17017	1.17078	1.17014	1.16918	1.16958	1.1706	1.16994	1.16818	1.16924	1.17267	1.17297	1.17001	1.16822	1.16851	1.17069	1.17391	1.17493	1.17505	1.17738	1.17848	1.17563	1.17258	1.17238	1.1733	1.17317	1.17274	1.17262	1.17295	1.1743
1.22377	1.21984	1.21922	1.22093	1.22278	1.22479	1.22702	1.22914	1.23007	1.22828	1.22535	1.22505	1.22782	1.2296	1.22911	1.23074	1.23528	1.23718	1.23468	1.23168	1.23016	1.22985	1.23089	1.23199	1.23133	1.22887	1.22619	1.22504	1.22593	1.22833	1.23051	1.23081	1.23077	1.23113	1.22931	1.22687	1.22823	1.23175	1.23346	1.23355	1.23333	1.23248	1.23114	1.23035	1.23101	1.23319	1.23513	1.23541	1.23487	1.23427
1.11867	1.11823	1.11942	1.12177	1.12312	1.12338	1.12317	1.12259	1.12259	1.12294	1.12296	1.12409	1.12643	1.12805	1.1294	1.13067	1.13005	1.12828	1.12758	1.12833	1.12962	1.13067	1.13071	1.12917	1.12769	1.12796	1.12888	1.12917	1.12925	1.13042	1.13238	1.13316	1.13281	1.13237	1.1316	1.13123	1.13155	1.13101	1.13035	1.13108	1.13146	1.1305	1.1297	1.12934	1.12897	1.13013	1.13283	1.13354	1.13196	1.13188
1.13987	1.13893	1.1387	1.14037	1.14359	1.14665	1.14745	1.14657	1.14667	1.1467	1.14471	1.14403	1.14637	1.1479	1.14796	1.14905	1.15051	1.15124	1.15203	1.15212	1.15093	1.15067	1.15195	1.15259	1.15185	1.15046	1.14922	1.1489	1.14901	1.14976	1.15196	1.15329	1.15241	1.151	1.14992	1.14934	1.14983	1.15165	1.15351	1.15347	1.15189	1.15018	1.14916	1.14955	1.15087	1.15224	1.15384	1.15534	1.15588	1.15593
1.12306	1.12222	1.12385	1.12644	1.12836	1.12965	1.13018	1.12995	1.12944	1.12833	1.12686	1.12695	1.12854	1.12961	1.13088	1.13329	1.1351	1.13477	1.13374	1.13425	1.13541	1.13577	1.13564	1.13492	1.13333	1.13168	1.13167	1.13331	1.13424	1.13403	1.13399	1.13393	1.13464	1.13638	1.13648	1.13501	1.13442	1.13493	1.13622	1.13769	1.1376	1.1356	1.13389	1.1338	1.13404	1.13427	1.13553	1.13731	1.13865	1.13953
1.12883	1.12867	1.12686	1.1264	1.12788	1.13021	1.13173	1.13173	1.1316	1.13147	1.13046	1.13003	1.13132	1.13285	1.13413	1.13528	1.13569	1.13607	1.13668	1.13692	1.13751	1.13822	1.13747	1.1361	1.13607	1.13689	1.13713	1.13675	1.13592	1.13548	1.13619	1.13705	1.13809	1.13938	1.13878	1.13682	1.13655	1.13798	1.13944	1.13967	1.13856	1.13681	1.13419	1.13272	1.13504	1.13949	1.14239	1.1419	1.13997	1.13997
1.17071	1.16884	1.16762	1.16879	1.17091	1.17247	1.17314	1.17349	1.17427	1.17399	1.17251	1.17261	1.1742	1.17443	1.17342	1.17365	1.1748	1.17527	1.1765	1.17927	1.1806	1.17913	1.17752	1.17693	1.1762	1.1752	1.17415	1.17283	1.17218	1.17364	1.17625	1.17755	1.17811	1.17922	1.17951	1.17892	1.1789	1.17852	1.17769	1.17833	1.17984	1.18008	1.17913	1.17816	1.17776	1.17806	1.17858	1.17918	1.1809	1.18331
1.21905	1.21775	1.2191	1.22181	1.22321	1.22456	1.22688	1.22849	1.22853	1.22733	1.22436	1.2215	1.22207	1.22465	1.22706	1.22995	1.23243	1.2322	1.23008	1.22895	1.22908	1.22899	1.22833	1.22746	1.22684	1.22672	1.22743	1.22834	1.22742	1.22563	1.22496	1.22482	1.22654	1.23001	1.23065	1.22912	1.22934	1.22961	1.22888	1.23023	1.23301	1.23297	1.22902	1.22462	1.22365	1.22636	1.2298	1.23072	1.22976	1.23036
1.17572	1.17284	1.17243	1.17667	1.18198	1.18445	1.18377	1.18184	1.1806	1.17902	1.17654	1.17614	1.17843	1.18054	1.18181	1.18297	1.18253	1.17997	1.17849	1.17981	1.18219	1.18438	1.18526	1.18451	1.1841	1.18471	1.18504	1.18481	1.18499	1.18657	1.1878	1.18625	1.18395	1.18339	1.18341	1.18427	1.18724	1.18978	1.18946	1.1873	1.18488	1.18352	1.18423	1.1862	1.18688	1.18603	1.18615	1.18775	1.18922	1.18941
1.16095	1.16105	1.16182	1.16292	1.16351	1.16379	1.16505	1.16679	1.16779	1.1676	1.1668	1.16731	1.16884	1.16893	1.16867	1.17021	1.17239	1.17367	1.173	1.1702	1.16782	1.16827	1.16985	1.16929	1.16764	1.16742	1.16787	1.16774	1.16733	1.16857	1.17182	1.17315	1.17147	1.16964	1.16825	1.16783	1.16996	1.17267	1.17344	1.17326	1.17332	1.17235	1.16952	1.16743	1.16853	1.1714	1.17365	1.17444	1.17491	1.17616
1.41272	1.40991	1.40873	1.41072	1.4142	1.41684	1.41608	1.4129	1.41185	1.41273	1.41202	1.41073	1.41158	1.41344	1.41525	1.41737	1.41821	1.41701	1.41639	1.41667	1.41556	1.41402	1.4131	1.41271	1.41391	1.41524	1.41458	1.41395	1.41563	1.41859	1.41998	1.41745	1.41282	1.41143	1.41324	1.41442	1.41561	1.41771	1.41934	1.42027	1.42017	1.41887	1.41686	1.41442	1.4127	1.41316	1.41548	1.41732	1.41822	1.41978
1.17045	1.16888	1.16789	1.16962	1.17163	1.17211	1.17239	1.17359	1.17472	1.1738	1.17086	1.16954	1.17146	1.17342	1.1733	1.1722	1.17216	1.1734	1.17406	1.17412	1.17489	1.17574	1.17577	1.17566	1.1753	1.17329	1.17099	1.17069	1.17172	1.17388	1.17656	1.17675	1.17549	1.17577	1.17537	1.17356	1.17409	1.17712	1.17895	1.17786	1.1753	1.17321	1.17259	1.17334	1.17416	1.17521	1.17701	1.17762	1.17721	1.17815
1.1692	1.16906	1.16931	1.16957	1.17066	1.1723	1.17235	1.17178	1.17291	1.17351	1.17121	1.16985	1.17219	1.17447	1.1741	1.17369	1.17522	1.17624	1.17484	1.17317	1.17358	1.17559	1.17661	1.17568	1.17568	1.17723	1.17654	1.17305	1.17089	1.17288	1.17631	1.1767	1.17536	1.17518	1.17539	1.17606	1.17729	1.17736	1.17701	1.17778	1.17855	1.1781	1.17724	1.17707	1.17698	1.17708	1.17845	1.17931	1.17827	1.17798
1.17986	1.17782	1.17665	1.17731	1.1786	1.1801	1.18139	1.18196	1.18179	1.18132	1.18091	1.18213	1.18569	1.18785	1.18645	1.18448	1.18372	1.18324	1.18327	1.18471	1.18646	1.18738	1.1878	1.18729	1.18557	1.18337	1.18176	1.18157	1.18258	1.18444	1.18623	1.187	1.1871	1.18682	1.18583	1.18505	1.18577	1.18647	1.18656	1.18852	1.19125	1.19106	1.18888	1.18761	1.18746	1.18812	1.18929	1.18927	1.18847	1.18899
1.17753	1.17656	1.17646	1.17864	1.182	1.1844	1.18503	1.18586	1.18781	1.18756	1.18388	1.18175	1.18399	1.18701	1.18808	1.18756	1.18614	1.18505	1.18567	1.18685	1.18612	1.18508	1.18577	1.18622	1.18626	1.18642	1.18548	1.18442	1.18422	1.18508	1.18726	1.18827	1.18781	1.18815	1.18766	1.18643	1.18741	1.18881	1.18887	1.18923	1.19031	1.19129	1.19144	1.19036	1.18904	1.18908	1.19044	1.19159	1.19237	1.19306
1.1661	1.16627	1.16705	1.16779	1.1694	1.17197	1.17337	1.17294	1.17249	1.17222	1.17128	1.17155	1.17369	1.17399	1.1715	1.16993	1.171	1.1726	1.17309	1.17285	1.17229	1.17243	1.17386	1.17479	1.17448	1.17414	1.17409	1.1741	1.17421	1.17556	1.17836	1.17945	1.17751	1.17507	1.17322	1.1728	1.17529	1.17843	1.17964	1.17926	1.17782	1.1762	1.17569	1.17639	1.17755	1.17849	1.17843	1.1774	1.1767	1.17689
1.15748	1.15843	1.15911	1.15934	1.15884	1.15889	1.15973	1.16023	1.16019	1.15941	1.15785	1.15715	1.15849	1.16035	1.16163	1.16321	1.16491	1.16547	1.165	1.16505	1.1661	1.16635	1.16512	1.16393	1.16377	1.16471	1.1661	1.16615	1.16453	1.16455	1.16741	1.16927	1.16906	1.1682	1.16579	1.1633	1.16386	1.1666	1.16887	1.16953	1.16933	1.16911	1.16861	1.16724	1.16536	1.16506	1.16666	1.16798	1.16894	1.17033
1.1432	1.14499	1.14687	1.14879	1.14844	1.14666	1.14625	1.14778	1.14967	1.14942	1.14719	1.14634	1.14808	1.15017	1.15177	1.15381	1.15564	1.15554	1.15438	1.15393	1.15381	1.15442	1.15556	1.15483	1.15242	1.15084	1.15075	1.15133	1.15216	1.15404	1.15636	1.15577	1.15332	1.15328	1.15369	1.15267	1.15366	1.15635	1.15754	1.15764	1.15741	1.15579	1.1537	1.15335	1.15497	1.15745	1.15996	1.16204	1.16304	1.16277
1.14688	1.14498	1.14474	1.14665	1.14781	1.14759	1.14798	1.14985	1.15233	1.15356	1.15302	1.15325	1.15511	1.15558	1.15401	1.15332	1.15469	1.15626	1.15672	1.15665	1.15681	1.15718	1.15739	1.15738	1.15767	1.15829	1.15829	1.15763	1.15769	1.15921	1.16078	1.16066	1.15973	1.15877	1.15729	1.15714	1.1593	1.16085	1.1609	1.16155	1.16195	1.16004	1.15714	1.15568	1.15657	1.15919	1.16179	1.16285	1.16281	1.16303
1.15627	1.15478	1.15506	1.15666	1.15855	1.16112	1.16302	1.16366	1.16396	1.16306	1.15979	1.15698	1.15845	1.16191	1.16319	1.16299	1.16272	1.16168	1.16034	1.15973	1.16104	1.16454	1.16622	1.16424	1.16338	1.16544	1.16662	1.16563	1.16494	1.16639	1.16866	1.16923	1.16894	1.16879	1.16716	1.16546	1.16644	1.16803	1.16806	1.16758	1.1674	1.16761	1.16762	1.16684	1.16572	1.16528	1.16687	1.16981	1.17202	1.17388
1.16719	1.1672	1.1661	1.16591	1.16686	1.16765	1.16839	1.16945	1.17009	1.16939	1.16766	1.167	1.1685	1.17018	1.17117	1.17245	1.17433	1.17584	1.17547	1.17399	1.17312	1.17312	1.17377	1.17396	1.17345	1.17375	1.17406	1.17237	1.17027	1.17043	1.17238	1.17427	1.17537	1.17538	1.17415	1.17397	1.17656	1.17822	1.17698	1.17625	1.1772	1.17763	1.17645	1.17521	1.17561	1.17747	1.17924	1.17941	1.1785	1.17801
1.17061	1.16929	1.16714	1.16856	1.1723	1.17424	1.17388	1.17391	1.17547	1.17606	1.1746	1.17486	1.17772	1.1795	1.17975	1.17933	1.17777	1.17582	1.17481	1.17477	1.17511	1.17616	1.17787	1.17922	1.17977	1.17911	1.17826	1.17876	1.17951	1.18011	1.18138	1.18142	1.17959	1.17846	1.17867	1.17976	1.18153	1.18292	1.18379	1.18398	1.18303	1.18164	1.18033	1.17896	1.17842	1.18001	1.18228	1.18281	1.18303	1.18511
1.19479	1.19142	1.19251	1.1977	1.2018	1.20249	1.20246	1.20325	1.20363	1.20181	1.1985	1.19793	1.20041	1.20174	1.20225	1.20428	1.20523	1.20329	1.20235	1.20479	1.20725	1.20718	1.20642	1.20618	1.20533	1.2039	1.20335	1.2039	1.2043	1.20492	1.20597	1.20559	1.20479	1.20483	1.20392	1.20274	1.20392	1.20678	1.20933	1.21079	1.21045	1.20873	1.2071	1.20584	1.20524	1.2059	1.20733	1.20857	1.20885	1.2087
1.19526	1.19704	1.20057	1.20327	1.20377	1.20464	1.20658	1.20746	1.20683	1.20479	1.20085	1.19802	1.19956	1.20309	1.20582	1.20713	1.20721	1.20714	1.20678	1.20575	1.20507	1.20525	1.2063	1.20815	1.20977	1.20939	1.20807	1.20832	1.2093	1.21008	1.21088	1.21062	1.2104	1.21136	1.21138	1.21114	1.21294	1.21478	1.21453	1.21341	1.2125	1.2118	1.21085	1.20945	1.20833	1.2081	1.20949	1.21212	1.21351	1.2133
1.17615	1.1761	1.17508	1.17518	1.17617	1.17718	1.17762	1.17645	1.17521	1.17467	1.173	1.17256	1.17568	1.1784	1.17861	1.17804	1.17795	1.17883	1.17925	1.17821	1.17774	1.17902	1.18069	1.18139	1.18097	1.18032	1.18054	1.18151	1.18247	1.18314	1.18338	1.18215	1.18028	1.18054	1.18152	1.18177	1.18348	1.18534	1.18546	1.1859	1.18704	1.18695	1.18546	1.18343	1.18155	1.18145	1.18297	1.18323	1.18251	1.18337
1.1634	1.16261	1.16234	1.16501	1.16696	1.16769	1.1684	1.16838	1.16809	1.16716	1.16437	1.16232	1.16375	1.16631	1.16773	1.16822	1.16792	1.16743	1.16814	1.1703	1.1718	1.17163	1.17121	1.17088	1.1701	1.16929	1.16885	1.16913	1.17093	1.17408	1.17576	1.17395	1.17111	1.16997	1.16988	1.17045	1.1723	1.17449	1.17561	1.17494	1.17251	1.17007	1.1692	1.16974	1.17137	1.1739	1.17659	1.17811	1.17753	1.1766
1.16066	1.15864	1.1579	1.159	1.16037	1.16274	1.16606	1.16843	1.16872	1.16678	1.16375	1.1623	1.16307	1.1642	1.16571	1.16727	1.16792	1.16871	1.1693	1.16864	1.16784	1.16836	1.16925	1.16823	1.16633	1.16591	1.16635	1.16639	1.16707	1.16972	1.17172	1.17038	1.16881	1.16936	1.16977	1.1707	1.17295	1.1731	1.17179	1.17204	1.17286	1.17263	1.17165	1.1711	1.1713	1.17167	1.17199	1.17261	1.17413	1.17563
1.13527	1.13675	1.13904	1.13983	1.13858	1.13772	1.13843	1.14035	1.14275	1.14363	1.14183	1.14012	1.14098	1.14244	1.14297	1.14383	1.14564	1.14693	1.14677	1.14635	1.14633	1.14651	1.14713	1.14762	1.14751	1.14688	1.14532	1.14374	1.14358	1.14501	1.14711	1.14803	1.14805	1.149	1.14955	1.14906	1.1493	1.14965	1.1494	1.14975	1.15029	1.14989	1.14875	1.14784	1.14828	1.1499	1.15131	1.1516	1.15121	1.15105
1.18382	1.18238	1.18349	1.18535	1.18669	1.18816	1.18891	1.18853	1.18862	1.18854	1.18764	1.1885	1.19072	1.19096	1.1903	1.19087	1.19175	1.19188	1.19156	1.19144	1.19219	1.19407	1.19531	1.19452	1.19384	1.19411	1.19342	1.19187	1.19146	1.19364	1.19713	1.19878	1.19833	1.19721	1.19544	1.19423	1.19546	1.19774	1.19887	1.19942	1.19967	1.19844	1.19624	1.19469	1.19448	1.19549	1.19672	1.19694	1.19701	1.19798
1.18002	1.17989	1.18259	1.18496	1.18404	1.18228	1.18348	1.18623	1.18704	1.18563	1.18425	1.1854	1.189	1.19142	1.19117	1.19027	1.19002	1.19014	1.18969	1.18887	1.18944	1.1914	1.19285	1.19304	1.1929	1.19255	1.19171	1.19136	1.19242	1.19507	1.19687	1.1949	1.19208	1.19156	1.19078	1.18927	1.18991	1.19218	1.19411	1.19524	1.19451	1.19188	1.19027	1.19134	1.19323	1.19536	1.19866	1.20132	1.20159	1.20055
1.17087	1.1701	1.1708	1.17249	1.17275	1.17237	1.17359	1.17556	1.17711	1.17839	1.17858	1.17797	1.17775	1.17687	1.17563	1.1756	1.17636	1.17765	1.17935	1.18017	1.17965	1.17948	1.18014	1.18041	1.18059	1.18049	1.17986	1.18009	1.18051	1.18023	1.18056	1.18154	1.18214	1.18174	1.18055	1.18104	1.18408	1.1863	1.18651	1.18675	1.18677	1.18504	1.18184	1.17905	1.17873	1.18084	1.18298	1.18394	1.18481	1.18587
1.17577	1.17425	1.17465	1.1768	1.17883	1.18061	1.18231	1.18314	1.1822	1.17916	1.17601	1.17643	1.17953	1.18152	1.18335	1.18592	1.18706	1.18719	1.18775	1.18803	1.18734	1.18618	1.18502	1.18501	1.18686	1.18795	1.18635	1.18512	1.1867	1.189	1.18933	1.18764	1.18591	1.18538	1.18564	1.18624	1.18669	1.18722	1.18883	1.18989	1.1884	1.1866	1.18695	1.18793	1.18794	1.18847	1.19077	1.19309	1.19357	1.19268
1.15677	1.15411	1.15232	1.1544	1.1567	1.15713	1.15756	1.15892	1.16078	1.16194	1.16124	1.16015	1.16052	1.16091	1.16104	1.16238	1.16329	1.16187	1.15985	1.16007	1.16285	1.16576	1.16629	1.16417	1.16118	1.15924	1.15944	1.16104	1.16238	1.16433	1.16679	1.16718	1.16625	1.16539	1.16373	1.16244	1.16307	1.1644	1.16544	1.1665	1.16704	1.16614	1.16417	1.16306	1.1645	1.1674	1.16906	1.16889	1.16849	1.16869
1.1466	1.14705	1.14799	1.15092	1.15435	1.15643	1.15597	1.15348	1.15213	1.15228	1.15147	1.15142	1.15468	1.1578	1.15748	1.15518	1.15342	1.15352	1.15532	1.15726	1.15807	1.15876	1.15988	1.15994	1.15941	1.15952	1.15923	1.15763	1.15608	1.15729	1.16057	1.16155	1.16019	1.15938	1.15863	1.15829	1.15992	1.16228	1.16387	1.16402	1.16289	1.16202	1.16145	1.16053	1.16019	1.1608	1.16185	1.16339	1.16513	1.16606
1.17965	1.1818	1.18453	1.18644	1.1872	1.18635	1.18535	1.18598	1.18824	1.18978	1.18849	1.18771	1.18989	1.19142	1.19133	1.19175	1.19254	1.19258	1.19118	1.18972	1.19037	1.19243	1.19389	1.1944	1.19447	1.19369	1.19193	1.19083	1.19152	1.19373	1.1957	1.19492	1.19248	1.19091	1.18948	1.18914	1.19224	1.19609	1.19736	1.19715	1.19688	1.19605	1.19454	1.1931	1.19276	1.19436	1.19652	1.1972	1.19756	1.19921
1.16073	1.16035	1.16175	1.16423	1.16646	1.16799	1.16833	1.1674	1.16654	1.16564	1.16373	1.16243	1.16344	1.16587	1.16831	1.16925	1.16858	1.16846	1.16981	1.17098	1.17115	1.17151	1.17203	1.17171	1.17114	1.17079	1.17	1.1692	1.1701	1.17281	1.1746	1.17296	1.17002	1.1695	1.1701	1.17057	1.17282	1.17589	1.17729	1.17618	1.17343	1.1716	1.17157	1.17142	1.17128	1.17326	1.17568	1.17577	1.17482	1.17495
1.18292	1.18344	1.18381	1.18496	1.18691	1.18849	1.18883	1.18808	1.18707	1.18585	1.18454	1.18531	1.18831	1.1896	1.18906	1.18886	1.18846	1.18903	1.19163	1.19386	1.19379	1.19219	1.19084	1.19029	1.19024	1.18999	1.18925	1.1887	1.18923	1.19226	1.19633	1.1973	1.19538	1.19361	1.19296	1.1945	1.19798	1.20024	1.20012	1.19868	1.19663	1.19468	1.19317	1.19293	1.19501	1.19771	1.19845	1.19707	1.19548	1.19595
1.16912	1.16669	1.16455	1.16665	1.17147	1.17428	1.17397	1.17264	1.17168	1.17045	1.16877	1.16892	1.17218	1.1752	1.17555	1.1754	1.17701	1.17977	1.18061	1.17835	1.17632	1.17698	1.17868	1.17917	1.1787	1.17789	1.17567	1.17293	1.17371	1.17899	1.1839	1.18397	1.18118	1.17919	1.17787	1.17737	1.17889	1.18131	1.18371	1.18573	1.1854	1.18255	1.18015	1.17925	1.17865	1.17969	1.1832	1.18598	1.18612	1.18539
1.17648	1.17512	1.17521	1.17792	1.18122	1.18335	1.18418	1.18448	1.18515	1.18579	1.18584	1.18606	1.18642	1.1859	1.1856	1.18726	1.18898	1.18843	1.1877	1.18881	1.19056	1.1917	1.19138	1.18997	1.18886	1.18778	1.18658	1.18579	1.1854	1.18701	1.19033	1.19164	1.19128	1.19166	1.19146	1.19073	1.19173	1.19383	1.19475	1.19355	1.19096	1.18898	1.18923	1.19132	1.19341	1.19457	1.19471	1.19369	1.19254	1.1927
1.17756	1.17668	1.17599	1.17659	1.17798	1.18024	1.18209	1.18222	1.1819	1.18115	1.17936	1.17955	1.18267	1.18469	1.18497	1.18611	1.18765	1.18845	1.18898	1.18907	1.18844	1.18809	1.18875	1.18976	1.18959	1.18743	1.18502	1.18423	1.18476	1.18657	1.18895	1.18918	1.18709	1.1854	1.18568	1.18798	1.19046	1.19108	1.19104	1.19162	1.19215	1.19226	1.19186	1.1917	1.19253	1.19344	1.19335	1.19225	1.19137	1.19155
1.18417	1.18581	1.1868	1.18632	1.18448	1.18439	1.18633	1.18661	1.18487	1.18272	1.18051	1.18044	1.18455	1.18986	1.19274	1.19304	1.19208	1.19173	1.19292	1.19474	1.19612	1.19677	1.1964	1.19462	1.19277	1.19212	1.19233	1.19253	1.1924	1.19275	1.19352	1.1937	1.19379	1.19373	1.19261	1.1923	1.19455	1.19722	1.19832	1.19799	1.19642	1.1938	1.19156	1.19125	1.19241	1.1941	1.19555	1.1958	1.19552	1.19574
1.18368	1.18292	1.18315	1.18454	1.18627	1.18726	1.18724	1.18842	1.1903	1.18969	1.18737	1.18686	1.18935	1.19196	1.19208	1.19133	1.19132	1.19121	1.19092	1.19123	1.19179	1.19232	1.19271	1.1932	1.1942	1.19418	1.19259	1.19102	1.19008	1.19053	1.19232	1.19327	1.19281	1.19158	1.18999	1.18993	1.19232	1.19481	1.19621	1.19707	1.19627	1.19357	1.19122	1.18998	1.1902	1.19325	1.19665	1.19724	1.19693	1.19668
[truncated: 1,764 more columns]
