# Supplementary material for: Rapidly detecting fennel origin of the near-infrared spectroscopy based on extreme learning machine
Source: Sci Rep. 2022 Aug 10;12:13593. doi: 10.1038/s41598-022-17810-y (PMC9365781; doi:10.1038/s41598-022-17810-y)
Supplement: Supplementary file 1 — Supplementary Information. [file 41598_2022_17810_MOESM1_ESM.zip › Fennel data/xj.xlsx]

## Sheet: Sheet1
1.06726	1.06803	1.06969	1.07052	1.07159	1.07422	1.07699	1.07919	1.07994	1.07816	1.07529	1.07487	1.07774	1.07991	1.07989	1.08013	1.0815	1.08271	1.08223	1.08158	1.08373	1.08777	1.09054	1.09089	1.08927	1.08633	1.08422	1.0849	1.08692	1.08859	1.08982	1.08949	1.08841	1.08942	1.09157	1.09204	1.09201	1.0931	1.09393	1.09418	1.09389	1.09262	1.09182	1.09249	1.09421	1.09631	1.09784	1.09915	1.101	1.10215
1.08353	1.08292	1.08256	1.08331	1.08391	1.08449	1.08549	1.08669	1.0882	1.08934	1.08928	1.08987	1.09222	1.09431	1.09536	1.0955	1.09425	1.0932	1.09351	1.09415	1.09557	1.09801	1.09952	1.09912	1.0982	1.0986	1.09959	1.09901	1.09768	1.09817	1.09976	1.10019	1.10038	1.10171	1.10314	1.10355	1.1025	1.10063	1.10006	1.10247	1.10623	1.10824	1.10849	1.10815	1.10754	1.1081	1.10968	1.10978	1.10922	1.11021
1.09293	1.09095	1.08839	1.08747	1.08892	1.09217	1.0959	1.09886	1.10121	1.102	1.09961	1.09718	1.09872	1.10177	1.10272	1.10224	1.10124	1.10039	1.10182	1.10504	1.10684	1.10712	1.10825	1.1102	1.11061	1.10857	1.10639	1.10597	1.10586	1.10566	1.10697	1.10861	1.10965	1.11061	1.1099	1.10902	1.11176	1.11604	1.11727	1.11533	1.11328	1.11269	1.11275	1.1127	1.11249	1.11292	1.11462	1.11562	1.11497	1.1149
1.09443	1.09508	1.0952	1.09515	1.09619	1.09949	1.10334	1.10492	1.1044	1.10378	1.10328	1.10377	1.10582	1.1068	1.10683	1.10774	1.10839	1.10793	1.10777	1.10918	1.11128	1.11315	1.11489	1.11583	1.1156	1.11408	1.11158	1.11034	1.11096	1.11237	1.11436	1.11533	1.11537	1.11659	1.11802	1.11937	1.12168	1.12305	1.12194	1.12038	1.12059	1.12132	1.12125	1.12093	1.12057	1.1219	1.12538	1.12763	1.12745	1.12671
1.07833	1.07886	1.07811	1.07706	1.07767	1.07975	1.08179	1.08319	1.08381	1.08379	1.08374	1.08539	1.08846	1.08986	1.0895	1.09013	1.09169	1.09237	1.09232	1.09182	1.09107	1.09256	1.09594	1.09703	1.09556	1.09429	1.09409	1.09472	1.09524	1.09554	1.09626	1.09662	1.09707	1.09782	1.09754	1.09779	1.09994	1.10191	1.10264	1.10261	1.10183	1.10063	1.09942	1.09828	1.09761	1.09869	1.1016	1.10365	1.10369	1.10397
1.10167	1.1027	1.10251	1.10142	1.10152	1.10196	1.10109	1.10087	1.10257	1.10417	1.10398	1.10397	1.10614	1.1077	1.10697	1.10733	1.11	1.1118	1.11198	1.1129	1.11441	1.11546	1.11549	1.11375	1.11225	1.1126	1.114	1.11566	1.11578	1.11489	1.11515	1.11581	1.11662	1.11761	1.11747	1.11779	1.12063	1.12365	1.12511	1.12595	1.12584	1.12443	1.12308	1.12247	1.12229	1.12318	1.12502	1.12621	1.127	1.1284
1.08646	1.08545	1.08496	1.08582	1.08784	1.09132	1.0939	1.0941	1.09437	1.09454	1.09271	1.09102	1.09164	1.09282	1.09332	1.09404	1.09564	1.09767	1.09847	1.09807	1.09855	1.1005	1.10255	1.10265	1.10139	1.10078	1.10042	1.10024	1.10128	1.10294	1.10318	1.10172	1.10133	1.10231	1.10255	1.10293	1.10446	1.10622	1.10798	1.10926	1.10917	1.10836	1.108	1.10816	1.10889	1.1109	1.11335	1.1142	1.11333	1.11155
1.08981	1.09037	1.09078	1.09193	1.09364	1.09524	1.09654	1.09746	1.09832	1.09923	1.09912	1.09907	1.10092	1.10316	1.10431	1.10413	1.10218	1.0998	1.09883	1.0997	1.10207	1.10449	1.10533	1.1052	1.10501	1.10362	1.102	1.10328	1.10642	1.10891	1.10993	1.10909	1.10918	1.1115	1.11258	1.11198	1.11174	1.11196	1.11299	1.11526	1.11735	1.11724	1.11471	1.11226	1.11257	1.11542	1.11864	1.1196	1.11797	1.1166
1.09221	1.08955	1.08784	1.08941	1.09199	1.09364	1.0949	1.09627	1.09783	1.0987	1.09739	1.09647	1.09976	1.1045	1.10596	1.1047	1.10383	1.10404	1.10351	1.10204	1.10203	1.10462	1.10782	1.10987	1.11084	1.10968	1.10635	1.10419	1.10454	1.10555	1.10578	1.10542	1.10634	1.10839	1.10833	1.10695	1.10826	1.11183	1.1148	1.11664	1.11679	1.11464	1.11291	1.11368	1.11478	1.11481	1.11561	1.11718	1.11764	1.11746
1.09013	1.09076	1.09076	1.0912	1.09253	1.0934	1.09448	1.09772	1.10095	1.10058	1.09821	1.0981	1.10122	1.10484	1.10632	1.10595	1.10584	1.10592	1.10432	1.1024	1.10334	1.10655	1.10938	1.11098	1.11157	1.11111	1.10949	1.10748	1.10684	1.10805	1.1092	1.10931	1.11009	1.11205	1.11246	1.11069	1.11032	1.11286	1.11544	1.11593	1.11556	1.11515	1.11389	1.11216	1.11159	1.11372	1.11764	1.11992	1.12	1.11927
1.12356	1.12592	1.12725	1.1275	1.12769	1.12882	1.12964	1.12916	1.12974	1.13195	1.1327	1.13152	1.13095	1.13108	1.13145	1.13321	1.13497	1.13464	1.13315	1.13233	1.13396	1.13782	1.14094	1.14213	1.14232	1.14182	1.14124	1.14084	1.1396	1.13907	1.14123	1.14314	1.14339	1.14435	1.14487	1.14369	1.14356	1.14476	1.14534	1.14578	1.14661	1.14664	1.14547	1.14458	1.14501	1.14587	1.14699	1.14864	1.14955	1.14954
1.09905	1.09866	1.09938	1.10159	1.10304	1.10455	1.10638	1.10654	1.10588	1.10526	1.10359	1.10381	1.10903	1.11426	1.11459	1.11286	1.11246	1.11251	1.11152	1.1109	1.11273	1.11603	1.11788	1.11695	1.11539	1.11509	1.11464	1.11357	1.11373	1.11636	1.12019	1.12213	1.1215	1.12003	1.11928	1.12044	1.12204	1.12194	1.12121	1.12159	1.12308	1.1238	1.12286	1.12262	1.12376	1.12487	1.12631	1.12808	1.13012	1.1322
1.09867	1.09923	1.1016	1.10411	1.10387	1.10309	1.1054	1.10901	1.11048	1.10983	1.1093	1.11093	1.11337	1.11306	1.11187	1.11321	1.11488	1.11547	1.11602	1.11561	1.11445	1.11474	1.11632	1.11749	1.11874	1.12014	1.11923	1.11681	1.11668	1.11904	1.12086	1.11997	1.11842	1.11926	1.12134	1.12302	1.12444	1.12538	1.12557	1.12516	1.12519	1.12632	1.12744	1.12719	1.12561	1.12521	1.12773	1.13039	1.13106	1.13127
1.12048	1.11976	1.11964	1.12085	1.12137	1.12179	1.12343	1.12539	1.12727	1.1286	1.12707	1.12436	1.12504	1.12757	1.12857	1.12821	1.12782	1.12792	1.1283	1.12936	1.13138	1.133	1.13314	1.13322	1.13434	1.13415	1.13216	1.13118	1.13164	1.13266	1.13379	1.13407	1.13432	1.13542	1.13619	1.13642	1.13744	1.13966	1.14182	1.14282	1.1429	1.14174	1.14016	1.14027	1.14171	1.14292	1.14336	1.14303	1.14348	1.14538
1.11053	1.11312	1.11354	1.11209	1.11157	1.11303	1.1148	1.11621	1.11755	1.1183	1.1181	1.11766	1.11789	1.11856	1.11926	1.12055	1.12251	1.12363	1.12309	1.12255	1.12353	1.12573	1.12766	1.12819	1.12827	1.12768	1.12571	1.12541	1.12746	1.12924	1.13023	1.12945	1.12761	1.12781	1.12922	1.13043	1.13232	1.13408	1.13457	1.13437	1.13399	1.13315	1.13245	1.13354	1.13639	1.13957	1.14191	1.1423	1.14143	1.14096
1.09849	1.09759	1.09672	1.0958	1.09596	1.09755	1.0993	1.10187	1.10523	1.10617	1.10403	1.10297	1.10525	1.10779	1.10805	1.10691	1.10569	1.10508	1.10558	1.10697	1.10831	1.10935	1.11031	1.1109	1.11118	1.1111	1.11014	1.10911	1.10917	1.11026	1.11146	1.1121	1.11379	1.11681	1.11819	1.11781	1.11786	1.11799	1.11745	1.11695	1.11708	1.1176	1.11785	1.1175	1.117	1.11739	1.11935	1.12195	1.12364	1.12444
1.08486	1.08612	1.08574	1.08514	1.08574	1.08808	1.08989	1.08978	1.09013	1.09064	1.0879	1.08583	1.08985	1.09493	1.0957	1.09404	1.09257	1.09228	1.09364	1.09629	1.09894	1.10095	1.10263	1.10351	1.1028	1.101	1.0995	1.09945	1.10026	1.10075	1.10133	1.10207	1.103	1.1045	1.10541	1.10551	1.10656	1.10795	1.10779	1.10673	1.10643	1.10691	1.10663	1.10557	1.10585	1.10859	1.11277	1.115	1.11315	1.11045
1.08624	1.08939	1.09127	1.09	1.08875	1.09044	1.09351	1.09604	1.09783	1.09839	1.09722	1.09709	1.10008	1.10254	1.1009	1.09728	1.09654	1.09943	1.1019	1.10315	1.10544	1.10784	1.1085	1.10788	1.10721	1.10692	1.10661	1.1062	1.10618	1.10729	1.10804	1.10628	1.10482	1.10628	1.10819	1.10856	1.10887	1.11065	1.11242	1.11314	1.11408	1.11444	1.11271	1.11087	1.11114	1.1125	1.11349	1.11415	1.11498	1.11621
1.09376	1.09521	1.09484	1.09346	1.09278	1.0938	1.09625	1.09927	1.10188	1.10249	1.0998	1.0973	1.09895	1.10157	1.1028	1.10433	1.10528	1.10439	1.10281	1.10218	1.10336	1.10643	1.11017	1.11181	1.11013	1.10739	1.10649	1.10766	1.10881	1.10946	1.11031	1.11061	1.11102	1.11237	1.11214	1.10975	1.10903	1.11053	1.11154	1.11259	1.11498	1.11664	1.1155	1.11291	1.11198	1.11413	1.11728	1.11837	1.11799	1.11858
1.08433	1.08578	1.08742	1.08933	1.08986	1.09032	1.09225	1.09473	1.09564	1.09432	1.09319	1.09447	1.0967	1.09763	1.09831	1.0994	1.0994	1.09856	1.098	1.09834	1.1001	1.10269	1.10472	1.10564	1.10583	1.10473	1.10258	1.10149	1.10224	1.10428	1.10661	1.10747	1.10643	1.10526	1.1058	1.10766	1.10919	1.10983	1.11031	1.11197	1.11433	1.11485	1.11352	1.11228	1.11186	1.11228	1.11348	1.11527	1.11721	1.1182
1.07638	1.07763	1.07953	1.07993	1.08074	1.08332	1.08544	1.08639	1.08707	1.08621	1.08364	1.08282	1.08488	1.0871	1.08833	1.08886	1.08881	1.08883	1.0892	1.08999	1.09179	1.09436	1.09609	1.09654	1.09729	1.09754	1.09593	1.09489	1.09537	1.09602	1.09681	1.09746	1.09804	1.09868	1.09843	1.09854	1.10065	1.10243	1.10149	1.09985	1.10018	1.10154	1.10183	1.10113	1.10024	1.09951	1.09989	1.10172	1.10426	1.10567
1.08763	1.08626	1.08536	1.08607	1.08699	1.08871	1.09251	1.09617	1.09713	1.09621	1.09464	1.09385	1.09558	1.09827	1.09936	1.09904	1.09835	1.09729	1.09647	1.09712	1.09921	1.10196	1.10402	1.10408	1.10268	1.10123	1.10049	1.10103	1.10246	1.10356	1.10365	1.10219	1.10041	1.10059	1.10236	1.10469	1.10775	1.11027	1.11073	1.1101	1.10966	1.10892	1.1082	1.10857	1.10927	1.10953	1.10995	1.10995	1.1097	1.11096
1.06742	1.06576	1.0669	1.07024	1.07285	1.07416	1.07481	1.07483	1.07457	1.07482	1.07573	1.07755	1.0799	1.08121	1.08136	1.08104	1.07996	1.07843	1.07791	1.07952	1.08248	1.08491	1.08593	1.08622	1.08697	1.08712	1.08512	1.08279	1.08269	1.08521	1.08816	1.089	1.08847	1.08791	1.08713	1.08733	1.09023	1.09415	1.0954	1.09419	1.09366	1.09331	1.09133	1.08895	1.08869	1.09192	1.09677	1.09941	1.09934	1.09875
1.07442	1.07457	1.07456	1.07478	1.07551	1.07678	1.07674	1.07656	1.07883	1.08156	1.08115	1.07986	1.08129	1.08263	1.0825	1.08303	1.08436	1.08616	1.0879	1.0892	1.08985	1.08988	1.08997	1.0899	1.09002	1.09023	1.08956	1.08944	1.09053	1.09107	1.09054	1.08953	1.08904	1.09031	1.09198	1.09253	1.09367	1.09604	1.09753	1.09718	1.09634	1.09662	1.09758	1.09747	1.09646	1.09631	1.09743	1.09852	1.09914	1.09997
1.06412	1.06349	1.06289	1.06216	1.06314	1.06669	1.06965	1.07069	1.07194	1.07248	1.07055	1.06907	1.06956	1.06945	1.06966	1.07163	1.07285	1.073	1.07372	1.07504	1.07641	1.07706	1.07692	1.07735	1.07854	1.07906	1.07911	1.07946	1.07918	1.07903	1.07972	1.0797	1.08024	1.08238	1.08355	1.08372	1.08465	1.08571	1.0863	1.0863	1.08589	1.0862	1.08666	1.08623	1.08593	1.08667	1.08809	1.08952	1.0904	1.08976
1.08249	1.08233	1.08288	1.08466	1.08567	1.08499	1.08385	1.08411	1.08615	1.08768	1.0867	1.08565	1.0879	1.09067	1.09037	1.0901	1.09253	1.09521	1.09653	1.09699	1.09695	1.09705	1.097	1.09604	1.09553	1.09576	1.09534	1.09558	1.0976	1.10012	1.10158	1.10141	1.10092	1.10099	1.10055	1.10039	1.10298	1.10722	1.10929	1.10841	1.10685	1.10556	1.10422	1.10372	1.10496	1.10697	1.10808	1.10819	1.10839	1.1084
1.07693	1.07788	1.07942	1.07959	1.07932	1.08155	1.08496	1.08696	1.08831	1.08965	1.08906	1.08639	1.08556	1.08787	1.09038	1.09134	1.09112	1.09082	1.09117	1.09158	1.09198	1.09352	1.09534	1.09563	1.09426	1.09216	1.09085	1.09112	1.09241	1.09493	1.09785	1.09806	1.09661	1.09734	1.09887	1.09908	1.09938	1.10055	1.10216	1.10358	1.10455	1.105	1.10389	1.10237	1.10288	1.1051	1.10769	1.10914	1.10851	1.10742
1.07592	1.07464	1.07517	1.07746	1.0789	1.07943	1.08065	1.08317	1.08582	1.08667	1.08492	1.083	1.08372	1.08482	1.08389	1.08323	1.08417	1.0848	1.08439	1.0847	1.08691	1.09052	1.09413	1.09579	1.09421	1.09098	1.08959	1.09037	1.09134	1.09275	1.09467	1.09538	1.095	1.09546	1.0971	1.09832	1.09827	1.09792	1.09835	1.09974	1.1016	1.10184	1.0993	1.09688	1.09725	1.09972	1.1026	1.10417	1.10401	1.10318
1.07258	1.07139	1.0702	1.07193	1.07565	1.07858	1.07914	1.07796	1.07706	1.07752	1.07842	1.07947	1.08088	1.08142	1.08146	1.08172	1.0813	1.08126	1.08212	1.08256	1.08354	1.08594	1.08742	1.08699	1.08726	1.08871	1.08918	1.08825	1.08686	1.08683	1.08799	1.08753	1.08711	1.08968	1.09302	1.0957	1.09798	1.09813	1.09629	1.09517	1.09558	1.09571	1.09493	1.09436	1.09432	1.09555	1.09821	1.09981	1.09954	1.09892
1.07443	1.07712	1.07922	1.07848	1.07584	1.07585	1.07982	1.08466	1.08741	1.08745	1.08505	1.08267	1.08347	1.08575	1.08619	1.08495	1.08433	1.08571	1.08739	1.08746	1.0877	1.09029	1.09368	1.09559	1.09597	1.09445	1.09211	1.09181	1.09274	1.09347	1.09434	1.09443	1.09386	1.0936	1.09353	1.09452	1.09712	1.09898	1.09886	1.09869	1.09949	1.10017	1.10025	1.10006	1.09998	1.10042	1.10131	1.10246	1.10402	1.10489
1.09114	1.09192	1.09262	1.0921	1.09112	1.09135	1.09255	1.09486	1.09752	1.09809	1.09695	1.09749	1.09997	1.10064	1.0999	1.10108	1.10204	1.10117	1.10147	1.10339	1.10506	1.10612	1.10694	1.10716	1.10614	1.10471	1.10448	1.10459	1.10408	1.10589	1.10996	1.11132	1.11016	1.11035	1.1119	1.1134	1.1152	1.11738	1.11842	1.11825	1.11827	1.11838	1.11782	1.11659	1.11577	1.11656	1.11777	1.1177	1.11709	1.11694
1.08486	1.08762	1.09058	1.09255	1.09394	1.09546	1.09649	1.09725	1.09879	1.1008	1.1008	1.09961	1.10034	1.10182	1.10273	1.10357	1.10407	1.10379	1.10282	1.10232	1.10336	1.10557	1.1074	1.1083	1.10848	1.10729	1.10583	1.10598	1.10705	1.1082	1.10905	1.10908	1.11007	1.1126	1.11345	1.11233	1.11229	1.11358	1.11466	1.11503	1.11481	1.11372	1.11208	1.11155	1.11246	1.11398	1.11601	1.11824	1.12006	1.12079
1.09352	1.09623	1.09905	1.09996	1.09781	1.09632	1.09752	1.09879	1.09858	1.09749	1.09623	1.0968	1.0998	1.10183	1.10177	1.10152	1.10124	1.10157	1.10348	1.10507	1.10509	1.10598	1.10859	1.11014	1.10975	1.10838	1.10687	1.10696	1.1083	1.10944	1.10995	1.10936	1.10969	1.11177	1.11249	1.1116	1.11168	1.11348	1.1155	1.11582	1.11576	1.11694	1.11814	1.11858	1.11864	1.11869	1.11904	1.11967	1.12011	1.11945
1.12268	1.12351	1.12388	1.12388	1.12274	1.12195	1.1239	1.12741	1.12898	1.12801	1.12741	1.12951	1.13237	1.13286	1.13203	1.13204	1.13278	1.13409	1.13529	1.1353	1.13493	1.13549	1.13693	1.13797	1.13736	1.13603	1.13639	1.13851	1.1396	1.13915	1.13902	1.13912	1.13917	1.13928	1.13909	1.13948	1.14143	1.14415	1.14601	1.14646	1.147	1.14797	1.14735	1.14571	1.14606	1.14888	1.15242	1.1543	1.15297	1.15066
1.10374	1.10338	1.10207	1.10152	1.10282	1.1066	1.1102	1.11245	1.11482	1.11559	1.1121	1.10859	1.11064	1.11493	1.11611	1.1142	1.11179	1.11158	1.1135	1.11534	1.11762	1.12108	1.1229	1.12187	1.12152	1.12354	1.12516	1.12454	1.12323	1.12338	1.12437	1.12463	1.12585	1.12798	1.12798	1.12762	1.12974	1.13212	1.13242	1.13111	1.12974	1.12881	1.12851	1.12895	1.12889	1.1287	1.13012	1.13237	1.13443	1.13625
1.11497	1.11532	1.11716	1.11856	1.11814	1.11825	1.11935	1.12035	1.12216	1.12423	1.12449	1.12495	1.12794	1.12999	1.12778	1.12353	1.12148	1.12345	1.12692	1.12856	1.12909	1.13083	1.13316	1.1337	1.13283	1.13186	1.13068	1.1306	1.13204	1.13391	1.13561	1.13585	1.13533	1.13513	1.13451	1.13489	1.1372	1.13912	1.13883	1.13736	1.13712	1.13793	1.1382	1.13853	1.13959	1.14094	1.14216	1.14195	1.14097	1.14204
1.09977	1.10223	1.10204	1.10029	1.10022	1.10244	1.10418	1.10437	1.10433	1.10413	1.10306	1.10347	1.10727	1.1113	1.11267	1.11192	1.11013	1.10851	1.10911	1.11224	1.11533	1.11688	1.11719	1.11631	1.11526	1.11485	1.11524	1.11678	1.11823	1.11849	1.11821	1.11877	1.12087	1.12218	1.12121	1.12083	1.12246	1.1238	1.12407	1.12428	1.12443	1.1246	1.12524	1.12587	1.12562	1.12488	1.12509	1.12647	1.12839	1.13035
1.10418	1.10381	1.1027	1.10155	1.10114	1.10234	1.10476	1.107	1.10976	1.11253	1.11223	1.11189	1.11509	1.1165	1.11404	1.11313	1.11457	1.1148	1.1137	1.11402	1.11647	1.11928	1.12096	1.12089	1.11932	1.11765	1.11751	1.11872	1.1194	1.12014	1.12157	1.12154	1.12104	1.122	1.12321	1.12405	1.12499	1.12624	1.1274	1.12794	1.12842	1.12917	1.12873	1.12714	1.12675	1.12767	1.12884	1.13101	1.1337	1.13472
1.09167	1.09154	1.09071	1.09097	1.09164	1.09282	1.09502	1.0976	1.09846	1.0969	1.09466	1.09443	1.09663	1.09761	1.09733	1.09914	1.10113	1.10157	1.10312	1.10566	1.10698	1.10744	1.1079	1.10822	1.10785	1.10647	1.10504	1.10509	1.10673	1.10823	1.10831	1.10803	1.10917	1.11083	1.1109	1.11011	1.11095	1.11375	1.11596	1.1162	1.11559	1.11534	1.11652	1.118	1.11725	1.11523	1.11502	1.11771	1.12065	1.12028
1.1064	1.10685	1.10818	1.10954	1.10867	1.10827	1.11179	1.11662	1.119	1.11882	1.11817	1.11893	1.12177	1.1255	1.12684	1.12392	1.1191	1.11631	1.1176	1.12141	1.12486	1.12705	1.12809	1.12839	1.12816	1.12726	1.12645	1.1262	1.12598	1.12654	1.12786	1.1279	1.12771	1.12913	1.13004	1.12979	1.13097	1.13302	1.13412	1.1352	1.1357	1.13459	1.13372	1.13363	1.13338	1.13361	1.13467	1.13582	1.13677	1.13749
1.1153	1.11299	1.11171	1.11296	1.1165	1.12098	1.12463	1.12611	1.1256	1.12472	1.12454	1.1259	1.12854	1.13051	1.1314	1.13178	1.13076	1.12842	1.12703	1.12847	1.1322	1.13594	1.13754	1.13622	1.13397	1.13329	1.13447	1.13705	1.13873	1.13791	1.13689	1.13599	1.13458	1.13427	1.13519	1.13668	1.13806	1.13838	1.13881	1.14138	1.14467	1.14504	1.14279	1.14191	1.14362	1.14551	1.1459	1.14513	1.1445	1.14536
1.0996	1.09691	1.09551	1.0966	1.09766	1.09808	1.09973	1.10287	1.10593	1.10728	1.10627	1.10587	1.10889	1.11165	1.11126	1.10959	1.10789	1.10743	1.10855	1.10934	1.10999	1.11191	1.11382	1.11473	1.1152	1.11448	1.11338	1.11387	1.11471	1.11491	1.11586	1.11772	1.11972	1.12103	1.12041	1.11909	1.11941	1.12037	1.12121	1.12294	1.12469	1.12558	1.12647	1.12693	1.12589	1.12497	1.12602	1.12785	1.12906	1.12949
1.11195	1.11033	1.10897	1.10943	1.10954	1.11047	1.11434	1.11829	1.1201	1.11999	1.11823	1.11692	1.11751	1.11823	1.11807	1.11831	1.11981	1.12128	1.12128	1.12089	1.12145	1.12277	1.12482	1.12697	1.12747	1.12549	1.12301	1.12249	1.12311	1.12326	1.12238	1.11997	1.11854	1.12133	1.12611	1.12877	1.12949	1.13069	1.13176	1.13134	1.13131	1.133	1.13444	1.13375	1.13154	1.1306	1.13262	1.13549	1.13682	1.13622
1.10561	1.10672	1.10726	1.10684	1.10604	1.10602	1.10725	1.10979	1.11291	1.1148	1.11429	1.11343	1.11506	1.11776	1.11883	1.11819	1.11717	1.11668	1.11648	1.11619	1.11637	1.1178	1.12009	1.12222	1.12394	1.12494	1.12456	1.12366	1.12336	1.12427	1.12629	1.12698	1.12604	1.12622	1.12754	1.12875	1.12958	1.12956	1.12917	1.12965	1.13143	1.13268	1.13158	1.12996	1.12989	1.13085	1.13219	1.13309	1.1333	1.1341
1.09457	1.09333	1.09427	1.09512	1.094	1.09322	1.09522	1.09925	1.10185	1.10078	1.09912	1.10108	1.10497	1.10695	1.10799	1.10902	1.10858	1.10778	1.10845	1.10969	1.1104	1.11188	1.11418	1.11442	1.11253	1.11063	1.10965	1.11047	1.11207	1.11297	1.11327	1.11267	1.11253	1.11445	1.11625	1.11655	1.11739	1.11923	1.11997	1.11946	1.1197	1.12045	1.12042	1.12007	1.11991	1.12095	1.12352	1.1251	1.125	1.12503
1.11514	1.116	1.11609	1.11606	1.11724	1.11891	1.12023	1.12211	1.12416	1.12404	1.12225	1.12262	1.12621	1.12938	1.12991	1.12926	1.12824	1.12627	1.12511	1.12658	1.12825	1.12931	1.13221	1.13512	1.1354	1.13514	1.13573	1.13569	1.13452	1.13402	1.13445	1.13465	1.13603	1.13876	1.13902	1.13622	1.13572	1.1395	1.14308	1.14455	1.1455	1.14561	1.14453	1.14312	1.14209	1.14211	1.14365	1.14589	1.14706	1.14619
1.11247	1.11135	1.10975	1.10903	1.10997	1.11259	1.11549	1.11781	1.12014	1.12237	1.12302	1.12286	1.1239	1.12403	1.12191	1.12072	1.12207	1.12427	1.12546	1.12502	1.12463	1.12634	1.12879	1.12976	1.13028	1.13045	1.12883	1.12671	1.12581	1.12672	1.12957	1.13224	1.13364	1.13437	1.13342	1.13243	1.13474	1.13779	1.13836	1.1375	1.13639	1.13614	1.13761	1.13926	1.13929	1.13892	1.1399	1.14108	1.14142	1.1416
1.0991	1.1015	1.10137	1.09995	1.10072	1.10369	1.10634	1.10786	1.10871	1.10835	1.10654	1.10583	1.10763	1.10978	1.11155	1.11407	1.11554	1.11354	1.11082	1.11104	1.11276	1.11444	1.11673	1.11847	1.11826	1.11606	1.1139	1.11501	1.11785	1.11946	1.12065	1.1217	1.12192	1.12129	1.11966	1.11865	1.12046	1.12366	1.12603	1.12767	1.12794	1.12647	1.12429	1.12222	1.12203	1.12468	1.12813	1.13	1.1299	1.12847
1.12522	1.12424	1.12367	1.12445	1.12612	1.12778	1.12889	1.12985	1.13129	1.1318	1.13046	1.13028	1.13317	1.13585	1.13569	1.13434	1.13358	1.13351	1.13421	1.1351	1.13562	1.13625	1.13682	1.13741	1.13881	1.13996	1.14038	1.14104	1.1416	1.14285	1.14516	1.14537	1.14334	1.14286	1.14452	1.14748	1.15113	1.15272	1.15147	1.1494	1.14774	1.14701	1.14762	1.14859	1.14802	1.14708	1.14846	1.1508	1.15168	1.15168
1.10801	1.10728	1.10718	1.10891	1.11038	1.11094	1.11249	1.11496	1.11671	1.11782	1.11837	1.1186	1.11973	1.12068	1.12028	1.11915	1.11826	1.11919	1.12177	1.12338	1.12329	1.12423	1.12715	1.12937	1.12863	1.12557	1.12323	1.12257	1.12221	1.12246	1.12342	1.1248	1.12709	1.1292	1.12932	1.1282	1.12826	1.12957	1.13104	1.13248	1.13332	1.13355	1.13289	1.13052	1.12856	1.1302	1.1344	1.13689	1.13658	1.13586
1.07735	1.07922	1.07903	1.07834	1.07975	1.08206	1.08224	1.082	1.08432	1.08745	1.08764	1.08596	1.08659	1.08874	1.08977	1.08985	1.08953	1.0893	1.0897	1.09145	1.09394	1.09493	1.09556	1.09797	1.10005	1.09968	1.09831	1.09793	1.09805	1.09841	1.09996	1.10072	1.09953	1.09974	1.10197	1.10337	1.10407	1.10482	1.10426	1.10333	1.10383	1.10497	1.10599	1.10634	1.10553	1.10531	1.10718	1.10961	1.11045	1.11022
1.09052	1.08995	1.09021	1.09053	1.09079	1.09261	1.09461	1.0949	1.09606	1.09829	1.09829	1.0982	1.10134	1.10444	1.10431	1.10193	1.09997	1.10053	1.10236	1.10349	1.10467	1.10687	1.10889	1.10908	1.10809	1.10739	1.10802	1.10959	1.10972	1.10919	1.1102	1.11102	1.1105	1.10963	1.109	1.11017	1.11342	1.1161	1.11713	1.11793	1.11876	1.11878	1.11814	1.11682	1.11463	1.11369	1.11592	1.11978	1.12206	1.12162
1.09738	1.09828	1.09981	1.10045	1.09949	1.09879	1.10052	1.10384	1.10528	1.1039	1.10247	1.10319	1.1055	1.10699	1.10647	1.10494	1.10397	1.10428	1.10552	1.10775	1.11065	1.11279	1.11387	1.11453	1.11476	1.11389	1.11211	1.11175	1.11399	1.11679	1.11778	1.1175	1.1179	1.11849	1.11799	1.11719	1.11765	1.12008	1.12304	1.12426	1.12378	1.12321	1.12316	1.12319	1.12315	1.12381	1.12526	1.12611	1.12657	1.12795
1.0775	1.07889	1.08089	1.082	1.08317	1.08526	1.08667	1.08732	1.0882	1.08857	1.08747	1.08615	1.08689	1.08931	1.09142	1.0925	1.0926	1.09189	1.0925	1.09629	1.09951	1.09911	1.09768	1.09702	1.09716	1.09717	1.09617	1.09541	1.0956	1.09729	1.10004	1.10078	1.09971	1.09964	1.09997	1.10018	1.10198	1.10465	1.1063	1.10699	1.10758	1.10834	1.10834	1.10708	1.10601	1.10619	1.10735	1.10836	1.10834	1.10829
1.08508	1.08665	1.08734	1.08697	1.08496	1.08401	1.08458	1.08555	1.08801	1.091	1.09197	1.09229	1.09449	1.0971	1.09723	1.0958	1.09702	1.10047	1.101	1.09897	1.09821	1.09863	1.09947	1.10094	1.10255	1.10337	1.10288	1.10228	1.1035	1.10692	1.10935	1.1081	1.10634	1.1068	1.10703	1.10644	1.10795	1.11102	1.11303	1.11359	1.1129	1.11162	1.11094	1.11131	1.11216	1.11241	1.11262	1.11348	1.11433	1.11508
1.11116	1.11141	1.11155	1.11141	1.11135	1.11207	1.11371	1.11578	1.11783	1.11848	1.11714	1.11702	1.11941	1.12143	1.122	1.12194	1.12214	1.12253	1.12204	1.12182	1.12395	1.12725	1.1286	1.12818	1.12838	1.1286	1.12801	1.12792	1.12875	1.13002	1.13077	1.13082	1.13267	1.13563	1.13559	1.13323	1.13274	1.13456	1.13572	1.13555	1.1359	1.13642	1.13626	1.13588	1.13528	1.13566	1.13861	1.14245	1.14438	1.14412
1.11016	1.11018	1.11005	1.11096	1.11279	1.11567	1.11771	1.11754	1.11774	1.11839	1.11686	1.11635	1.11934	1.12092	1.11934	1.11797	1.11885	1.12165	1.12338	1.12238	1.12168	1.12381	1.12729	1.12987	1.13168	1.13276	1.13189	1.13054	1.13101	1.13252	1.13418	1.13563	1.13553	1.13375	1.13243	1.13368	1.13699	1.13956	1.13973	1.13861	1.13792	1.13752	1.13661	1.13546	1.13558	1.13823	1.14163	1.14293	1.14229	1.14119
1.12517	1.1234	1.12196	1.12347	1.12611	1.129	1.13217	1.13427	1.13488	1.13408	1.13167	1.13064	1.13266	1.13385	1.13361	1.13443	1.13508	1.13525	1.13658	1.13796	1.13831	1.13911	1.1413	1.14388	1.14542	1.14486	1.14358	1.14415	1.14586	1.14686	1.14675	1.14604	1.14641	1.14785	1.1483	1.1482	1.14951	1.15105	1.15058	1.14908	1.14961	1.15228	1.15319	1.15181	1.15153	1.15251	1.15385	1.15523	1.15565	1.15601
1.11422	1.11382	1.11419	1.11502	1.11508	1.11637	1.11881	1.12043	1.12204	1.12332	1.12263	1.1221	1.1231	1.12294	1.12195	1.12258	1.12374	1.12461	1.12624	1.12822	1.12972	1.13041	1.12999	1.12945	1.12953	1.12916	1.12785	1.12673	1.12723	1.13011	1.13359	1.13517	1.13536	1.13517	1.13469	1.13551	1.13791	1.13965	1.13986	1.13965	1.14035	1.14136	1.14131	1.14191	1.14417	1.14586	1.14632	1.14652	1.14703	1.14753
1.13122	1.13138	1.12809	1.12521	1.12487	1.12683	1.12962	1.13305	1.13712	1.13934	1.13807	1.136	1.13592	1.13736	1.13965	1.14177	1.14186	1.14112	1.14193	1.14338	1.14416	1.14508	1.14623	1.14752	1.14917	1.14964	1.14813	1.14668	1.14694	1.14877	1.15038	1.15004	1.15	1.15251	1.15479	1.15525	1.15614	1.15776	1.15755	1.15525	1.1536	1.1537	1.15412	1.15383	1.15355	1.15478	1.15723	1.15886	1.15917	1.159
1.12489	1.12313	1.12239	1.12319	1.12393	1.1244	1.12547	1.12725	1.12867	1.12896	1.12864	1.12941	1.13091	1.13107	1.13115	1.1322	1.13305	1.13379	1.13443	1.13528	1.13719	1.13916	1.14035	1.14119	1.14111	1.1395	1.13857	1.13917	1.13906	1.1391	1.14085	1.14222	1.14329	1.14558	1.14726	1.14782	1.1489	1.15062	1.15242	1.15308	1.1525	1.15248	1.1529	1.1526	1.15195	1.15127	1.15115	1.15249	1.15489	1.1573
1.11189	1.11062	1.11287	1.11613	1.1166	1.11662	1.11825	1.11968	1.12098	1.12393	1.12621	1.125	1.12293	1.12197	1.12172	1.12255	1.12355	1.12486	1.12864	1.13311	1.13451	1.13339	1.13222	1.13205	1.13293	1.13386	1.13399	1.13334	1.13287	1.13378	1.13449	1.13265	1.13124	1.13251	1.13325	1.13408	1.13737	1.14028	1.14129	1.14129	1.14095	1.14124	1.142	1.14301	1.1439	1.14422	1.14486	1.14571	1.1464	1.14675
1.13501	1.13704	1.13723	1.1371	1.13649	1.1357	1.13656	1.14024	1.14429	1.14486	1.14316	1.14296	1.14391	1.14439	1.14516	1.14638	1.14705	1.14721	1.14742	1.14804	1.14914	1.15123	1.15427	1.1562	1.15596	1.15493	1.15415	1.15268	1.15054	1.15024	1.15222	1.15432	1.15581	1.15589	1.15448	1.15477	1.15763	1.15996	1.16091	1.16115	1.16108	1.16113	1.16063	1.15981	1.15914	1.15898	1.16081	1.16381	1.16629	1.16745
1.12081	1.12152	1.12216	1.1235	1.1258	1.12838	1.12926	1.12855	1.12798	1.127	1.12639	1.12926	1.13479	1.13856	1.13888	1.13747	1.13591	1.13479	1.13507	1.13747	1.14004	1.1406	1.14054	1.14143	1.14206	1.14044	1.13753	1.13671	1.1379	1.13955	1.14213	1.144	1.14441	1.14577	1.14722	1.14708	1.14768	1.14999	1.15183	1.15252	1.15242	1.15151	1.15075	1.15056	1.15019	1.15019	1.15205	1.15546	1.15752	1.15661
1.12963	1.1292	1.12962	1.13002	1.13081	1.13409	1.13767	1.1386	1.13957	1.14253	1.14455	1.14477	1.14506	1.14507	1.14495	1.14543	1.14499	1.14364	1.1432	1.144	1.14622	1.15027	1.15446	1.15548	1.15261	1.14886	1.1469	1.14668	1.14716	1.14887	1.1515	1.15259	1.15262	1.15291	1.15239	1.15245	1.15513	1.15816	1.15951	1.16026	1.16124	1.16176	1.16147	1.16153	1.16302	1.16583	1.16857	1.16862	1.16666	1.16592
1.17427	1.17319	1.17118	1.16972	1.16889	1.16847	1.16953	1.17231	1.17499	1.17517	1.17237	1.17137	1.17509	1.17885	1.17986	1.17892	1.17706	1.17693	1.17914	1.18154	1.1836	1.18593	1.18773	1.18832	1.18746	1.185	1.18389	1.18674	1.19018	1.19153	1.19266	1.19303	1.19146	1.19087	1.19191	1.19257	1.1937	1.19621	1.19931	1.20146	1.20104	1.19904	1.19715	1.19552	1.19475	1.19564	1.19769	1.1998	1.20134	1.20179
1.13441	1.13501	1.13738	1.13851	1.13835	1.13927	1.14035	1.14167	1.14366	1.1438	1.1413	1.1402	1.14339	1.14742	1.14898	1.14878	1.14799	1.14788	1.14891	1.15018	1.1521	1.15443	1.15478	1.15276	1.15107	1.15136	1.15257	1.15409	1.15623	1.15853	1.16021	1.16061	1.16071	1.161	1.16022	1.16025	1.16217	1.16247	1.16138	1.16208	1.16359	1.16373	1.16188	1.1592	1.15859	1.16131	1.16599	1.16938	1.16986	1.16945
1.13128	1.13297	1.13511	1.13706	1.13798	1.13756	1.13621	1.13668	1.13975	1.14156	1.13978	1.13754	1.13872	1.14174	1.14235	1.14052	1.14007	1.14196	1.14404	1.14618	1.14819	1.14825	1.14715	1.14687	1.14752	1.1488	1.15048	1.1519	1.1521	1.15172	1.15183	1.15164	1.15176	1.15387	1.15614	1.15654	1.15678	1.15833	1.15974	1.15988	1.15953	1.15856	1.15689	1.15653	1.15755	1.15855	1.1608	1.16438	1.16633	1.1656
1.14885	1.14849	1.14756	1.14746	1.14744	1.14769	1.1489	1.15127	1.15358	1.15463	1.15486	1.15541	1.15686	1.15743	1.15654	1.15654	1.15774	1.15792	1.15691	1.1577	1.16093	1.16355	1.16435	1.16401	1.16301	1.16276	1.16391	1.16436	1.16385	1.16539	1.16904	1.17119	1.17041	1.16847	1.16668	1.16703	1.17097	1.1745	1.17509	1.17492	1.17475	1.17471	1.17497	1.17525	1.1756	1.17554	1.1753	1.17594	1.17711	1.17744
1.15387	1.15272	1.15331	1.15603	1.15848	1.15917	1.15949	1.16106	1.16299	1.16363	1.16238	1.16138	1.16336	1.16688	1.1689	1.16869	1.16796	1.16843	1.16959	1.17044	1.17039	1.17002	1.17079	1.17208	1.17338	1.17463	1.17435	1.17281	1.17214	1.17344	1.17636	1.17922	1.18045	1.17941	1.17746	1.1783	1.18321	1.18806	1.18879	1.18694	1.18627	1.18615	1.18512	1.18469	1.18468	1.18455	1.18531	1.18609	1.18579	1.18487
1.11528	1.11584	1.11586	1.11577	1.1149	1.11438	1.11579	1.11925	1.12237	1.12365	1.12341	1.12268	1.12264	1.12264	1.12329	1.12564	1.12687	1.12559	1.12491	1.12595	1.12693	1.12785	1.12942	1.13099	1.1312	1.13004	1.12995	1.13091	1.13119	1.13232	1.13378	1.13325	1.13306	1.13431	1.13447	1.1343	1.13604	1.13906	1.14156	1.14258	1.14246	1.14092	1.13795	1.13617	1.13678	1.13788	1.13858	1.13898	1.1391	1.1401
1.10944	1.11035	1.11105	1.11239	1.11427	1.11596	1.11677	1.11685	1.11716	1.11803	1.11849	1.11948	1.12274	1.12561	1.1263	1.12637	1.12554	1.12407	1.12371	1.12493	1.12718	1.1287	1.12871	1.12833	1.1278	1.12719	1.12798	1.12998	1.13115	1.13214	1.13386	1.13496	1.13582	1.13673	1.13588	1.13409	1.13502	1.13873	1.141	1.14062	1.14033	1.14095	1.14139	1.14143	1.14161	1.14296	1.14518	1.14646	1.14682	1.14718
1.11183	1.11036	1.11072	1.11171	1.11229	1.11458	1.11807	1.12007	1.11982	1.11748	1.11474	1.11576	1.12053	1.12375	1.12399	1.12395	1.1245	1.12547	1.12675	1.1274	1.12791	1.13018	1.13313	1.13351	1.13107	1.12823	1.12663	1.12682	1.12894	1.13264	1.13566	1.13608	1.13648	1.13869	1.13985	1.13899	1.13861	1.13947	1.14037	1.1406	1.14001	1.13969	1.14031	1.13939	1.13693	1.1371	1.14021	1.14288	1.14464	1.14607
1.11984	1.121	1.12138	1.12126	1.12115	1.12227	1.12486	1.12821	1.13116	1.13157	1.12938	1.1289	1.13141	1.13324	1.13293	1.13184	1.13163	1.13225	1.13221	1.13147	1.13207	1.13508	1.13734	1.13673	1.136	1.137	1.139	1.14002	1.13924	1.13992	1.14245	1.14287	1.1418	1.14151	1.14125	1.14211	1.14525	1.14884	1.15108	1.15165	1.15209	1.15317	1.15313	1.15123	1.14911	1.14834	1.14907	1.15046	1.15169	1.15228
1.10585	1.10597	1.1061	1.10621	1.10581	1.10538	1.10569	1.10745	1.11134	1.11585	1.11701	1.11527	1.11518	1.1163	1.11589	1.115	1.11492	1.11595	1.11803	1.11916	1.1192	1.12071	1.12315	1.12448	1.12478	1.12498	1.12601	1.12705	1.1267	1.12655	1.12844	1.13042	1.13104	1.13195	1.1323	1.131	1.13121	1.13339	1.13471	1.13522	1.13619	1.13693	1.13689	1.13686	1.13638	1.1358	1.13729	1.13928	1.13934	1.13888
1.09175	1.09191	1.0938	1.0959	1.09709	1.09929	1.10177	1.1031	1.10482	1.10608	1.10441	1.10191	1.10203	1.10361	1.10464	1.10557	1.10742	1.10942	1.10938	1.10939	1.1121	1.1146	1.1154	1.11605	1.11702	1.11794	1.11854	1.11859	1.1168	1.11423	1.11335	1.11353	1.11559	1.11926	1.11991	1.11847	1.11965	1.12274	1.12491	1.12537	1.12456	1.12375	1.12362	1.12258	1.12098	1.1226	1.12661	1.12874	1.12905	1.12876
1.11543	1.11528	1.11668	1.11985	1.12217	1.12331	1.1241	1.12415	1.12316	1.12198	1.12149	1.12255	1.12532	1.12767	1.12828	1.12849	1.12938	1.13021	1.13001	1.13053	1.13295	1.13533	1.13622	1.13587	1.13563	1.13576	1.13523	1.13476	1.13476	1.13582	1.13869	1.14009	1.13867	1.13743	1.13722	1.13769	1.13894	1.1404	1.14153	1.14218	1.14331	1.14524	1.14632	1.14578	1.14455	1.14433	1.14641	1.14848	1.1486	1.14909
1.10096	1.10251	1.10459	1.10447	1.10241	1.10251	1.10532	1.10832	1.11093	1.1112	1.10716	1.10358	1.10587	1.11107	1.11405	1.11512	1.11661	1.11795	1.11773	1.11695	1.11719	1.11856	1.12015	1.12145	1.12235	1.12154	1.11968	1.11917	1.11879	1.11823	1.11946	1.12109	1.12271	1.12487	1.12501	1.12378	1.12546	1.12955	1.13209	1.13239	1.13255	1.13344	1.13446	1.1342	1.13223	1.13128	1.13324	1.13599	1.1378	1.1393
1.12575	1.12377	1.12322	1.12529	1.12784	1.12943	1.1297	1.12956	1.13066	1.13187	1.13086	1.12918	1.13003	1.13306	1.13539	1.13596	1.13626	1.13676	1.13678	1.13692	1.13778	1.13877	1.13964	1.14063	1.14172	1.14233	1.14179	1.14104	1.1415	1.14268	1.14318	1.14232	1.14178	1.14309	1.14452	1.14546	1.14742	1.14938	1.14984	1.14996	1.15095	1.15209	1.15284	1.15309	1.15233	1.1519	1.15357	1.15545	1.15551	1.15511
1.11447	1.11363	1.11281	1.11294	1.11305	1.11302	1.11377	1.11635	1.11992	1.12163	1.12062	1.11972	1.12093	1.12305	1.12486	1.12581	1.12546	1.12393	1.12255	1.12349	1.12631	1.12848	1.13018	1.13226	1.13354	1.13308	1.13172	1.13099	1.13115	1.13261	1.13574	1.13775	1.13734	1.13628	1.13462	1.13354	1.13539	1.13871	1.14098	1.14202	1.14246	1.14201	1.14046	1.13894	1.13835	1.13907	1.14155	1.14436	1.14526	1.14469
1.16005	1.16092	1.16223	1.16166	1.16109	1.16291	1.16509	1.16651	1.16759	1.16691	1.1643	1.16419	1.16804	1.17088	1.17036	1.16895	1.16923	1.17118	1.17316	1.17494	1.17603	1.17695	1.17995	1.18262	1.18165	1.17908	1.17721	1.17602	1.17566	1.17755	1.18064	1.18091	1.17989	1.18136	1.18212	1.18052	1.18142	1.18563	1.18923	1.19088	1.19005	1.18684	1.18455	1.18472	1.18595	1.18796	1.1898	1.18992	1.19	1.19045
1.1487	1.1487	1.15016	1.15109	1.15071	1.1523	1.15479	1.15592	1.15714	1.15808	1.15708	1.15622	1.15748	1.15865	1.15896	1.16002	1.16138	1.16199	1.16131	1.15992	1.16068	1.16386	1.16625	1.16753	1.16882	1.16835	1.16619	1.16539	1.16616	1.1668	1.16728	1.16851	1.17139	1.17464	1.17564	1.17489	1.17476	1.17604	1.17821	1.17983	1.17934	1.1772	1.1756	1.17538	1.17654	1.17894	1.18092	1.18146	1.18212	1.18322
1.15607	1.15438	1.15423	1.15727	1.16054	1.16309	1.16427	1.16412	1.16422	1.1644	1.16374	1.16423	1.16711	1.16963	1.17073	1.17137	1.172	1.17254	1.17191	1.17161	1.17401	1.17735	1.17913	1.1792	1.17908	1.17919	1.179	1.17891	1.17728	1.17486	1.17603	1.17893	1.18017	1.18088	1.18073	1.18038	1.18269	1.18556	1.18558	1.18415	1.18371	1.18424	1.18486	1.1851	1.18503	1.18554	1.18769	1.19003	1.19053	1.19047
1.13501	1.13687	1.13914	1.14028	1.14036	1.14053	1.14135	1.14218	1.14374	1.14591	1.14669	1.14652	1.14706	1.14829	1.15024	1.15293	1.15471	1.15471	1.15424	1.15488	1.15645	1.15734	1.15719	1.1568	1.1569	1.15689	1.1555	1.15484	1.15648	1.15869	1.16065	1.16145	1.16085	1.16017	1.16004	1.1618	1.16617	1.17028	1.17082	1.16775	1.16484	1.16491	1.16576	1.16568	1.16628	1.16821	1.17009	1.17028	1.16964	1.16988
1.14884	1.14888	1.1503	1.15383	1.15699	1.15803	1.15815	1.15757	1.15598	1.15461	1.15479	1.15752	1.1616	1.16327	1.16255	1.16222	1.16228	1.16267	1.1644	1.16655	1.16727	1.16724	1.16817	1.16897	1.16805	1.16621	1.16517	1.16561	1.16711	1.16942	1.17112	1.17109	1.17112	1.1717	1.17129	1.17102	1.17292	1.17538	1.17665	1.17791	1.17955	1.18008	1.17923	1.17827	1.17774	1.17755	1.17771	1.17817	1.17964	1.18193
1.08847	1.09124	1.0933	1.09428	1.09605	1.0978	1.09695	1.09543	1.09664	1.09917	1.09984	1.09975	1.10138	1.10407	1.10563	1.10483	1.10374	1.10466	1.10637	1.10721	1.10717	1.10805	1.11121	1.11416	1.11421	1.11152	1.1086	1.10821	1.10897	1.10919	1.10986	1.11127	1.11328	1.11447	1.11352	1.11264	1.11428	1.11777	1.12062	1.12128	1.11986	1.11817	1.11829	1.11943	1.12026	1.12192	1.12434	1.12516	1.12484	1.12545
1.10552	1.10656	1.10724	1.10735	1.10727	1.10904	1.1117	1.1137	1.11603	1.11736	1.11566	1.11369	1.11399	1.11446	1.11404	1.1147	1.11682	1.11893	1.12024	1.12091	1.12174	1.12291	1.12346	1.12357	1.12399	1.12389	1.12326	1.12346	1.12422	1.12563	1.12787	1.12888	1.12905	1.12951	1.12871	1.12784	1.12968	1.13272	1.13416	1.13458	1.13499	1.13444	1.13297	1.13142	1.13037	1.1308	1.13303	1.13598	1.13803	1.13836
1.12827	1.12791	1.12711	1.12713	1.12806	1.1302	1.1329	1.13468	1.13561	1.1357	1.13587	1.13764	1.1397	1.14059	1.14066	1.14053	1.14033	1.14029	1.14038	1.13997	1.13952	1.14045	1.14348	1.14706	1.14853	1.14768	1.14608	1.14481	1.14441	1.14541	1.14708	1.14795	1.1491	1.15169	1.15326	1.15233	1.15161	1.15269	1.15414	1.1555	1.15658	1.15661	1.15673	1.15865	1.16114	1.16185	1.16157	1.16196	1.1623	1.16234
1.1253	1.12689	1.12858	1.12857	1.12755	1.12932	1.13275	1.13441	1.13487	1.13435	1.13285	1.1337	1.13729	1.13978	1.14116	1.14202	1.141	1.13956	1.13903	1.13966	1.14277	1.14727	1.14978	1.15003	1.14932	1.14696	1.1446	1.14559	1.1483	1.14974	1.15015	1.15036	1.15079	1.15146	1.152	1.15334	1.15488	1.15464	1.15413	1.15541	1.15784	1.15987	1.15953	1.15678	1.15481	1.15585	1.15815	1.15951	1.16036	1.1612
1.15508	1.15596	1.15566	1.15391	1.15323	1.15525	1.1588	1.16269	1.16564	1.16585	1.1631	1.16168	1.16462	1.1681	1.16988	1.17055	1.16894	1.16682	1.16709	1.169	1.17131	1.17387	1.17607	1.17685	1.17656	1.17608	1.17582	1.17672	1.1779	1.17843	1.17922	1.17901	1.17766	1.17725	1.1778	1.17879	1.18051	1.18289	1.18527	1.18616	1.1854	1.18474	1.18464	1.18435	1.18463	1.18607	1.18798	1.18935	1.18962	1.18955
1.11393	1.11553	1.11559	1.11434	1.11307	1.11386	1.11673	1.12033	1.12259	1.12183	1.11899	1.11895	1.12318	1.12595	1.12487	1.12309	1.12203	1.12122	1.1207	1.12139	1.12354	1.126	1.12868	1.13099	1.13048	1.12785	1.12675	1.12774	1.12896	1.12977	1.12984	1.12935	1.13037	1.13298	1.13446	1.13495	1.13644	1.13839	1.13971	1.14041	1.14064	1.14053	1.14037	1.14053	1.14052	1.14037	1.1412	1.14253	1.14365	1.14386
1.12555	1.12872	1.12922	1.12684	1.12647	1.1302	1.13386	1.13559	1.13705	1.13853	1.13897	1.13919	1.14056	1.14088	1.13905	1.13768	1.13835	1.14038	1.14206	1.14258	1.14284	1.14355	1.14448	1.14532	1.14635	1.14696	1.14639	1.14557	1.14504	1.14599	1.14935	1.1516	1.15086	1.15017	1.15069	1.15177	1.15362	1.15597	1.15813	1.15971	1.15999	1.15839	1.15568	1.15382	1.15416	1.15659	1.1599	1.16223	1.16212	1.16032
1.12107	1.11971	1.11988	1.12206	1.12386	1.12449	1.12444	1.12483	1.1267	1.12861	1.12861	1.12841	1.13049	1.13336	1.13486	1.13484	1.13394	1.13348	1.13473	1.13651	1.13751	1.14003	1.14446	1.14688	1.14544	1.14213	1.13994	1.13942	1.13912	1.1398	1.14211	1.14404	1.1448	1.14465	1.14394	1.1446	1.14692	1.14838	1.14813	1.14801	1.14941	1.15056	1.15033	1.15078	1.15222	1.15363	1.15468	1.15444	1.15367	1.15397
1.07404	1.07511	1.0763	1.07702	1.07757	1.07915	1.08096	1.08084	1.07976	1.08	1.0809	1.08126	1.0827	1.08591	1.08773	1.08651	1.08485	1.08443	1.08485	1.08596	1.08706	1.08782	1.08919	1.09157	1.09434	1.09664	1.09731	1.09556	1.09311	1.09323	1.0962	1.09867	1.09926	1.09936	1.09843	1.09773	1.10016	1.10321	1.1039	1.10356	1.10356	1.10373	1.10339	1.10262	1.10246	1.10328	1.10455	1.10549	1.10613	1.10735
1.09674	1.09845	1.10086	1.10357	1.10471	1.10523	1.1071	1.11016	1.11185	1.1106	1.10791	1.10781	1.11139	1.11388	1.11345	1.11215	1.11025	1.10908	1.11093	1.11514	1.11924	1.12274	1.12597	1.12738	1.12641	1.12452	1.12291	1.12224	1.12175	1.12082	1.12018	1.12034	1.12217	1.12531	1.12736	1.12827	1.12951	1.13011	1.12956	1.12968	1.13104	1.13168	1.13074	1.12957	1.12872	1.12874	1.13068	1.13343	1.13513	1.13532
1.08595	1.08374	1.08291	1.0845	1.0876	1.0911	1.09229	1.0913	1.09189	1.09285	1.09202	1.09283	1.09621	1.09825	1.09845	1.09997	1.10247	1.10254	1.10058	1.09973	1.10038	1.1023	1.10576	1.10866	1.10948	1.10924	1.10872	1.10853	1.1089	1.10911	1.10819	1.10686	1.10801	1.11022	1.10932	1.10772	1.10944	1.1119	1.11292	1.11466	1.11648	1.11552	1.11364	1.11384	1.11524	1.11671	1.11745	1.11654	1.11628	1.11795
1.10118	1.10416	1.10633	1.10747	1.1069	1.10608	1.10667	1.1082	1.11081	1.11339	1.11269	1.10995	1.10938	1.11102	1.11326	1.1151	1.11489	1.11316	1.11295	1.11567	1.11963	1.12237	1.1231	1.12331	1.12398	1.12324	1.12127	1.12149	1.12363	1.12535	1.12551	1.12342	1.12177	1.12338	1.12535	1.12528	1.12554	1.12725	1.12866	1.12945	1.13068	1.13163	1.13111	1.13007	1.13007	1.13149	1.13347	1.13471	1.13503	1.13504
1.11053	1.10944	1.10823	1.10876	1.1104	1.11137	1.11255	1.11499	1.11733	1.11744	1.11514	1.11451	1.11711	1.1198	1.12251	1.12497	1.12415	1.1215	1.12099	1.1224	1.12313	1.12319	1.12401	1.12589	1.12784	1.12842	1.12844	1.12913	1.12921	1.12887	1.12896	1.12784	1.12636	1.12691	1.12798	1.12894	1.13208	1.13668	1.13885	1.13777	1.13673	1.13736	1.13819	1.13814	1.13717	1.13644	1.13738	1.13881	1.1389	1.13903
1.06638	1.06744	1.06723	1.06723	1.06912	1.07308	1.07628	1.07715	1.07781	1.0787	1.07813	1.07777	1.08015	1.08291	1.08349	1.08284	1.0826	1.08291	1.08278	1.08279	1.08364	1.08449	1.08495	1.08538	1.08606	1.08619	1.08533	1.084	1.08263	1.08344	1.08695	1.08923	1.08909	1.08887	1.08882	1.08915	1.0914	1.0947	1.09669	1.09755	1.09809	1.0975	1.0969	1.09809	1.09926	1.09885	1.09824	1.09785	1.09698	1.09637
1.09624	1.09498	1.09595	1.09943	1.10237	1.10387	1.10445	1.10541	1.10697	1.10756	1.10695	1.10777	1.11099	1.1131	1.1122	1.11019	1.10887	1.10915	1.1111	1.11354	1.11549	1.1168	1.11723	1.11729	1.11825	1.11884	1.11719	1.11593	1.11683	1.11786	1.11883	1.11982	1.12083	1.12307	1.12496	1.12563	1.12734	1.12969	1.13036	1.1296	1.12858	1.12775	1.12785	1.12815	1.12702	1.12727	1.13142	1.13545	1.13644	1.13547
1.10454	1.10465	1.10349	1.10307	1.10404	1.10546	1.10647	1.10642	1.10675	1.10864	1.10999	1.11094	1.11366	1.11629	1.11692	1.11754	1.1186	1.1177	1.11621	1.11747	1.11961	1.12043	1.12106	1.12124	1.12084	1.12081	1.12077	1.12152	1.12403	1.1265	1.1272	1.12624	1.12574	1.12709	1.12773	1.12715	1.1287	1.13175	1.13275	1.13161	1.13042	1.13002	1.13018	1.13039	1.13016	1.13011	1.13101	1.13209	1.13339	1.13487
1.09908	1.10085	1.10148	1.10184	1.10257	1.10465	1.1078	1.11027	1.11093	1.11041	1.10961	1.10987	1.11221	1.11519	1.11711	1.11685	1.1148	1.1139	1.11529	1.11691	1.11762	1.11851	1.11948	1.12005	1.12118	1.12169	1.12022	1.11917	1.1197	1.12074	1.12246	1.12379	1.1234	1.12287	1.12279	1.12324	1.12582	1.12946	1.13166	1.1323	1.13221	1.13171	1.13104	1.13071	1.13102	1.13191	1.13329	1.13416	1.13395	1.13416
1.11521	1.11644	1.11833	1.1194	1.11864	1.11837	1.11947	1.12136	1.12412	1.12519	1.1221	1.11939	1.12106	1.12326	1.12382	1.1243	1.12459	1.12467	1.12592	1.12887	1.1317	1.13273	1.13282	1.13316	1.13388	1.13407	1.13371	1.13404	1.13495	1.13602	1.13722	1.13792	1.13862	1.13983	1.14068	1.14137	1.14255	1.14385	1.14481	1.14516	1.14535	1.14488	1.14298	1.14226	1.14383	1.14543	1.14724	1.14995	1.15269	1.15462
1.12542	1.1244	1.1223	1.12107	1.12063	1.12138	1.12309	1.12509	1.12715	1.12879	1.12844	1.12669	1.12716	1.12995	1.13206	1.13318	1.13469	1.13613	1.13666	1.13716	1.13736	1.13708	1.13786	1.13973	1.14132	1.14101	1.14017	1.14137	1.14164	1.13943	1.13888	1.14086	1.14297	1.14444	1.14465	1.14441	1.14671	1.15024	1.15163	1.15165	1.15102	1.14937	1.14837	1.14857	1.14887	1.15032	1.1532	1.15538	1.15618	1.15572
1.12562	1.12636	1.12825	1.13092	1.13199	1.13239	1.1329	1.13343	1.13485	1.13537	1.134	1.1346	1.13841	1.14123	1.14118	1.14022	1.13924	1.13876	1.13945	1.14108	1.14355	1.14547	1.14534	1.14542	1.14737	1.14866	1.14809	1.14748	1.14761	1.14925	1.15221	1.15375	1.15349	1.15281	1.15133	1.15025	1.15155	1.15358	1.15444	1.155	1.15604	1.15691	1.15662	1.15561	1.15522	1.15594	1.15833	1.1615	1.16242	1.16128
1.09267	1.09289	1.09307	1.09277	1.09223	1.09277	1.09394	1.0943	1.09506	1.09745	1.09909	1.09945	1.10058	1.10177	1.10236	1.1031	1.10422	1.10581	1.10668	1.10691	1.10856	1.11105	1.11239	1.11283	1.11321	1.11274	1.11168	1.11168	1.11245	1.11348	1.11464	1.11518	1.11576	1.11645	1.11562	1.11491	1.11695	1.11953	1.1201	1.12004	1.12025	1.11987	1.11907	1.11913	1.12055	1.1228	1.12548	1.12775	1.1282	1.12641
1.08931	1.08847	1.08744	1.08704	1.08816	1.09214	1.096	1.09681	1.09674	1.09765	1.09811	1.09833	1.10056	1.10313	1.10342	1.10256	1.10144	1.10041	1.1013	1.10409	1.10639	1.10785	1.10917	1.1095	1.10904	1.10838	1.10788	1.10869	1.11043	1.11207	1.1128	1.11218	1.11258	1.11431	1.1143	1.11333	1.11416	1.11606	1.11728	1.11807	1.11947	1.12107	1.12185	1.12195	1.12124	1.11986	1.11958	1.12113	1.12332	1.12429
1.12085	1.12077	1.12176	1.12408	1.12669	1.12845	1.1279	1.12603	1.12542	1.12626	1.12694	1.12768	1.12944	1.13085	1.13148	1.13179	1.13044	1.12795	1.12824	1.13354	1.13932	1.14024	1.13842	1.13722	1.13653	1.13702	1.13888	1.13978	1.1392	1.13994	1.14175	1.14171	1.14134	1.14269	1.14373	1.14423	1.14657	1.14958	1.14983	1.14827	1.14818	1.14859	1.14722	1.14528	1.1451	1.14716	1.15007	1.15243	1.15384	1.15422
1.12448	1.12492	1.1249	1.12564	1.12702	1.12859	1.13103	1.13405	1.13601	1.13631	1.13569	1.13623	1.13855	1.14003	1.14038	1.14059	1.13919	1.13674	1.13612	1.13826	1.14192	1.14533	1.14729	1.14776	1.1475	1.14619	1.14432	1.14427	1.14539	1.14616	1.14789	1.15006	1.15131	1.15181	1.15191	1.1525	1.15365	1.15424	1.15457	1.15564	1.15656	1.15547	1.15291	1.15207	1.15476	1.15829	1.15943	1.15921	1.15935	1.15895
1.11779	1.11771	1.11605	1.11601	1.11812	1.12118	1.12413	1.12568	1.12593	1.12566	1.12482	1.12424	1.12539	1.12704	1.12714	1.12628	1.12675	1.12869	1.12912	1.12809	1.12903	1.13214	1.13476	1.13559	1.13519	1.13406	1.13349	1.13522	1.13759	1.13856	1.13917	1.14008	1.14131	1.14322	1.14459	1.1447	1.14506	1.14593	1.14613	1.14562	1.1449	1.1449	1.14648	1.14735	1.14498	1.14321	1.14583	1.1497	1.15194	1.15283
1.09373	1.09321	1.09505	1.09708	1.09671	1.09603	1.09765	1.10082	1.10291	1.10238	1.10043	1.1005	1.10399	1.10774	1.10916	1.10831	1.106	1.1045	1.10545	1.10761	1.10912	1.11023	1.1119	1.11367	1.11483	1.11478	1.11396	1.11409	1.11482	1.11471	1.11425	1.11453	1.116	1.11774	1.11806	1.11789	1.11913	1.12089	1.12222	1.1238	1.12567	1.12601	1.12375	1.12175	1.122	1.12344	1.12592	1.12761	1.12599	1.12348
1.11443	1.11593	1.11446	1.11372	1.11555	1.11816	1.11932	1.1196	1.12126	1.1232	1.12163	1.11892	1.12119	1.12576	1.12676	1.12535	1.12439	1.12444	1.12555	1.127	1.12837	1.13061	1.13389	1.13618	1.13607	1.13425	1.13274	1.13252	1.13226	1.13216	1.13329	1.1345	1.13594	1.1379	1.13877	1.13922	1.14072	1.14208	1.14235	1.1419	1.14093	1.14033	1.14146	1.14345	1.14421	1.14374	1.14347	1.14369	1.14356	1.14323
1.08885	1.0892	1.08956	1.08956	1.08968	1.09101	1.09266	1.09362	1.09433	1.09437	1.09322	1.09331	1.09604	1.09848	1.09918	1.09969	1.10031	1.10044	1.10065	1.10114	1.10159	1.10304	1.10499	1.10566	1.10551	1.10514	1.10554	1.10737	1.1079	1.10697	1.10745	1.1084	1.10882	1.10995	1.11066	1.11035	1.11121	1.11318	1.11494	1.11692	1.1182	1.11685	1.11367	1.11166	1.11265	1.11555	1.11826	1.11993	1.12113	1.12221
1.1018	1.10419	1.10639	1.10748	1.1072	1.10752	1.10919	1.11011	1.10976	1.11055	1.11276	1.11492	1.11663	1.11714	1.117	1.11815	1.11971	1.11948	1.11777	1.11669	1.11754	1.11923	1.11985	1.12002	1.12048	1.12006	1.11955	1.12108	1.12379	1.12506	1.12424	1.12325	1.12434	1.12604	1.12582	1.12569	1.12735	1.12899	1.12985	1.13038	1.131	1.13207	1.13312	1.13376	1.13467	1.13558	1.13515	1.13474	1.13596	1.13624
1.07876	1.07854	1.07866	1.08002	1.08155	1.08234	1.08259	1.08348	1.08562	1.08709	1.08566	1.08447	1.08733	1.09107	1.09228	1.09232	1.09246	1.09231	1.09165	1.0919	1.09463	1.09826	1.10047	1.10203	1.10289	1.10069	1.09691	1.09542	1.09617	1.09744	1.09844	1.09907	1.10039	1.1025	1.10397	1.10455	1.10522	1.10658	1.10861	1.11034	1.1104	1.10913	1.10803	1.10757	1.10731	1.10763	1.10914	1.11123	1.11349	1.11557
1.05963	1.06108	1.06212	1.06101	1.05924	1.0595	1.06126	1.06333	1.06575	1.06755	1.06698	1.06568	1.06657	1.06861	1.07042	1.07141	1.07066	1.07026	1.07188	1.07333	1.07406	1.07538	1.0765	1.07694	1.07671	1.07443	1.07192	1.07234	1.07389	1.07574	1.07909	1.08147	1.08222	1.08271	1.08152	1.07956	1.08015	1.08254	1.08447	1.08589	1.08725	1.0877	1.08655	1.08532	1.08543	1.08645	1.08793	1.0891	1.08924	1.08907
1.06595	1.06656	1.06814	1.06924	1.07106	1.07438	1.07614	1.07619	1.07659	1.07645	1.07522	1.07588	1.07997	1.08347	1.08326	1.08166	1.08157	1.08286	1.08392	1.08487	1.08648	1.08774	1.08745	1.08613	1.08568	1.086	1.08635	1.08754	1.08788	1.08689	1.0874	1.0891	1.0909	1.09253	1.09265	1.09255	1.09397	1.09497	1.09491	1.09547	1.09711	1.0985	1.09827	1.09747	1.09693	1.09696	1.09877	1.10076	1.10142	1.10203
1.06568	1.0662	1.0682	1.07032	1.0716	1.07355	1.07567	1.07681	1.07836	1.07921	1.07675	1.07502	1.07815	1.08137	1.08119	1.08049	1.0804	1.07948	1.07838	1.07898	1.0815	1.08527	1.08907	1.09105	1.09182	1.09181	1.08968	1.08727	1.08617	1.08625	1.08842	1.09101	1.09218	1.092	1.09069	1.09082	1.09393	1.09721	1.09795	1.09721	1.09751	1.09778	1.0965	1.09627	1.09872	1.10123	1.10173	1.10075	1.09975	1.10066
1.07634	1.07528	1.0757	1.07671	1.07681	1.07804	1.08095	1.08388	1.08601	1.08642	1.08435	1.08258	1.0846	1.08819	1.0896	1.08981	1.09051	1.09031	1.08884	1.08834	1.09004	1.09339	1.09678	1.09743	1.09483	1.09255	1.09264	1.09314	1.09225	1.09208	1.09487	1.09788	1.09943	1.10017	1.0992	1.09886	1.1017	1.10451	1.10495	1.10426	1.10369	1.10388	1.10466	1.10475	1.10361	1.1033	1.10534	1.10723	1.10733	1.1073
1.07457	1.07668	1.07673	1.07526	1.0755	1.07748	1.07882	1.07971	1.08201	1.08505	1.08608	1.08554	1.08584	1.08629	1.08605	1.08554	1.08455	1.08416	1.08583	1.08796	1.08879	1.0901	1.09283	1.09496	1.09623	1.09686	1.09684	1.09787	1.09914	1.09941	1.09959	1.09871	1.09728	1.09731	1.09766	1.09808	1.09994	1.10212	1.1037	1.10532	1.10612	1.10544	1.10491	1.10491	1.10444	1.10462	1.10681	1.1086	1.10815	1.10773
1.16679	1.16834	1.16798	1.16625	1.16497	1.16621	1.16986	1.17463	1.17839	1.17892	1.17715	1.17705	1.18003	1.1823	1.18171	1.17971	1.17753	1.17706	1.17956	1.18269	1.18398	1.18461	1.18536	1.18502	1.18388	1.18278	1.18287	1.18448	1.18464	1.18373	1.1854	1.18754	1.18755	1.1875	1.1885	1.19053	1.19294	1.19455	1.19572	1.19679	1.19803	1.19886	1.19794	1.19664	1.19768	1.20083	1.20238	1.20063	1.19867	1.19879
1.10608	1.10493	1.10518	1.10722	1.109	1.10967	1.11034	1.11107	1.11162	1.11198	1.11148	1.11184	1.11413	1.11514	1.11443	1.11503	1.11767	1.12002	1.11952	1.11834	1.12036	1.12385	1.12548	1.12501	1.12358	1.12247	1.12277	1.12382	1.12368	1.1242	1.12764	1.13069	1.13096	1.12967	1.1284	1.12915	1.13159	1.13369	1.13448	1.13346	1.13212	1.13254	1.13401	1.13469	1.13422	1.13414	1.13549	1.13721	1.13899	1.14062
1.15025	1.1508	1.15105	1.15271	1.1541	1.15495	1.15665	1.15811	1.15934	1.16129	1.16158	1.15981	1.15899	1.1598	1.16134	1.16208	1.16112	1.16	1.15948	1.15969	1.16156	1.16518	1.16967	1.1734	1.17546	1.17568	1.1735	1.17056	1.17017	1.17196	1.17238	1.17139	1.17281	1.17617	1.17731	1.17692	1.17762	1.17848	1.17847	1.17826	1.17838	1.17871	1.1786	1.17785	1.17737	1.17802	1.18038	1.18331	1.18421	1.1833
1.12581	1.12569	1.12706	1.12882	1.1293	1.12883	1.12908	1.13124	1.13399	1.13544	1.1356	1.13623	1.13788	1.13904	1.14037	1.14282	1.14448	1.14412	1.14278	1.14268	1.14512	1.14764	1.14703	1.14501	1.14504	1.14623	1.14702	1.14736	1.14574	1.14331	1.14378	1.14661	1.15004	1.15264	1.15178	1.14985	1.15139	1.15478	1.15663	1.15665	1.15556	1.1534	1.15125	1.1517	1.15459	1.15736	1.15962	1.16204	1.16366	1.16298
1.16559	1.16586	1.16462	1.16347	1.16352	1.16661	1.17164	1.17489	1.17536	1.17413	1.17169	1.17044	1.1723	1.17457	1.17549	1.1757	1.17512	1.1744	1.17466	1.1768	1.18036	1.1833	1.18472	1.18448	1.1828	1.18128	1.1817	1.18366	1.18468	1.18482	1.18504	1.18463	1.18481	1.18655	1.18842	1.19036	1.19253	1.19398	1.19436	1.19392	1.19359	1.19426	1.19542	1.19571	1.19474	1.19451	1.19564	1.19601	1.19656	1.1987
1.11931	1.11788	1.11876	1.12107	1.12357	1.12644	1.12777	1.12767	1.12855	1.12904	1.12817	1.12821	1.12961	1.1309	1.13243	1.13414	1.13419	1.13374	1.13469	1.13529	1.13458	1.1348	1.13698	1.13918	1.14029	1.14039	1.13935	1.13789	1.13663	1.13667	1.13848	1.13975	1.14051	1.14263	1.14491	1.14609	1.14709	1.14824	1.1484	1.14724	1.14706	1.14848	1.14871	1.14735	1.14611	1.14542	1.14639	1.14889	1.15064	1.15063
1.10147	1.10043	1.10104	1.10416	1.10731	1.10844	1.10876	1.10946	1.10932	1.10849	1.10911	1.11169	1.11433	1.11513	1.11461	1.11484	1.11567	1.11569	1.11583	1.11723	1.11892	1.11978	1.12046	1.12179	1.12313	1.12303	1.12103	1.11936	1.11969	1.12109	1.12243	1.12254	1.12188	1.1224	1.12388	1.1263	1.12967	1.13097	1.12998	1.13024	1.132	1.13279	1.13162	1.13005	1.12966	1.12978	1.1305	1.13222	1.13361	1.13349
1.08941	1.0916	1.09298	1.09536	1.09822	1.10049	1.10148	1.10074	1.09901	1.0963	1.09299	1.09223	1.09573	1.10046	1.10296	1.10327	1.10269	1.10134	1.0998	1.10023	1.10344	1.10749	1.11087	1.11349	1.11455	1.11314	1.1103	1.10796	1.10695	1.10801	1.11057	1.11156	1.11112	1.11243	1.11406	1.1135	1.11287	1.11383	1.11552	1.11689	1.11769	1.11822	1.11795	1.11678	1.11605	1.11706	1.11927	1.12013	1.11895	1.1181
1.1042	1.10479	1.10695	1.10943	1.11152	1.11349	1.11509	1.11663	1.11762	1.11688	1.11456	1.11271	1.11275	1.1136	1.11502	1.11784	1.12082	1.12209	1.12221	1.12348	1.12543	1.12618	1.12676	1.12799	1.12836	1.12758	1.12707	1.12673	1.1262	1.12681	1.12891	1.13048	1.13124	1.13197	1.1317	1.13129	1.13284	1.1354	1.13703	1.13757	1.13831	1.13946	1.13967	1.13861	1.13738	1.13711	1.13813	1.14002	1.14093	1.13996
1.08705	1.08745	1.08724	1.08727	1.08829	1.0902	1.09185	1.09387	1.0966	1.09741	1.09509	1.09322	1.09487	1.09761	1.09906	1.09969	1.10013	1.10068	1.1006	1.10026	1.10184	1.10513	1.10758	1.10744	1.10604	1.10572	1.10635	1.10616	1.10466	1.10406	1.1057	1.10756	1.10925	1.11072	1.11052	1.11082	1.11299	1.11441	1.11459	1.11508	1.11598	1.11605	1.11557	1.11591	1.11624	1.11663	1.11804	1.11887	1.11876	1.1193
1.12816	1.13102	1.13412	1.13615	1.13521	1.13262	1.13204	1.13537	1.13971	1.14038	1.13705	1.13481	1.13718	1.14082	1.14302	1.14386	1.14289	1.14272	1.1451	1.14693	1.14725	1.14851	1.15018	1.15038	1.14957	1.14788	1.1466	1.1474	1.14846	1.14958	1.15136	1.15154	1.15112	1.15208	1.15211	1.15176	1.15373	1.15526	1.15414	1.15283	1.15336	1.15541	1.15676	1.15625	1.15583	1.15721	1.15971	1.16125	1.1611	1.16113
1.13459	1.13542	1.13707	1.1382	1.13802	1.13963	1.14389	1.1473	1.14812	1.1473	1.1455	1.14426	1.14495	1.14627	1.1474	1.14861	1.14892	1.14846	1.14816	1.14823	1.14997	1.15317	1.15497	1.15485	1.15403	1.15221	1.15073	1.15199	1.15416	1.1549	1.15552	1.15601	1.15568	1.1563	1.1581	1.16023	1.16327	1.16628	1.16697	1.16572	1.16529	1.16595	1.16562	1.16445	1.16404	1.16429	1.16445	1.16551	1.16843	1.17067
1.10563	1.10762	1.10734	1.1062	1.10528	1.10535	1.10707	1.10956	1.11239	1.11471	1.11413	1.11243	1.11291	1.11411	1.11474	1.11497	1.11418	1.11328	1.11304	1.11381	1.11668	1.12033	1.1224	1.12341	1.12421	1.12392	1.12304	1.12274	1.12239	1.12286	1.1249	1.12583	1.12501	1.12496	1.12624	1.12822	1.13072	1.13246	1.13227	1.13154	1.13211	1.13262	1.13105	1.12911	1.12932	1.13178	1.13497	1.13732	1.13905	1.14007
1.09175	1.0926	1.09218	1.0927	1.09406	1.09488	1.09588	1.09777	1.09894	1.09898	1.09963	1.10206	1.1045	1.10487	1.10494	1.10586	1.10592	1.10447	1.10272	1.10251	1.10441	1.10735	1.10946	1.10993	1.11014	1.11016	1.1094	1.10885	1.10866	1.10921	1.11098	1.11201	1.11211	1.11327	1.11411	1.1139	1.11552	1.1184	1.11907	1.11722	1.11581	1.11659	1.11721	1.11624	1.11593	1.11698	1.1181	1.1194	1.12151	1.12346
1.07693	1.07572	1.07718	1.07987	1.08194	1.08343	1.08414	1.08424	1.08473	1.08569	1.08625	1.08718	1.08931	1.09075	1.09071	1.0899	1.08894	1.0893	1.09069	1.09137	1.09193	1.09329	1.09459	1.09563	1.09598	1.09429	1.09258	1.09407	1.09765	1.10057	1.10149	1.10069	1.10013	1.10037	1.10083	1.10261	1.10537	1.1067	1.10719	1.10807	1.10812	1.10674	1.10565	1.10681	1.10888	1.10962	1.10975	1.10984	1.11023	1.11118
1.13578	1.13674	1.13846	1.13966	1.13941	1.1383	1.1372	1.13804	1.1418	1.14502	1.14433	1.14332	1.14579	1.1486	1.14903	1.148	1.1466	1.14571	1.14611	1.14791	1.14984	1.15066	1.15113	1.15236	1.15347	1.15251	1.15059	1.15055	1.15135	1.15171	1.15359	1.15589	1.15594	1.1555	1.15624	1.15787	1.1605	1.16246	1.16179	1.15961	1.15818	1.15797	1.15805	1.1581	1.15823	1.15926	1.16247	1.16592	1.16649	1.16516
1.12556	1.12701	1.12699	1.12731	1.12759	1.12781	1.12947	1.13209	1.13325	1.13229	1.13087	1.13148	1.13398	1.13527	1.13521	1.13611	1.13727	1.1375	1.1378	1.13835	1.13887	1.13996	1.14151	1.14279	1.14311	1.14228	1.14178	1.14308	1.14403	1.14318	1.14295	1.14356	1.14428	1.14606	1.14748	1.14709	1.14664	1.14738	1.14838	1.14883	1.1485	1.14798	1.14806	1.14774	1.14782	1.15018	1.15296	1.15431	1.15523	1.15698
1.14816	1.14773	1.14814	1.14822	1.14767	1.14815	1.15078	1.15395	1.15546	1.15389	1.15008	1.14869	1.15151	1.15522	1.15802	1.15906	1.15835	1.15788	1.1576	1.15751	1.15898	1.16156	1.16423	1.16612	1.16626	1.16492	1.16372	1.1637	1.16418	1.16516	1.16701	1.16815	1.16761	1.16568	1.16362	1.16479	1.16916	1.17169	1.17089	1.16987	1.1701	1.17053	1.17076	1.17122	1.17135	1.17163	1.17372	1.17672	1.17859	1.17858
1.11646	1.1178	1.11915	1.12005	1.12018	1.12015	1.12035	1.12014	1.11985	1.1211	1.12319	1.12454	1.12558	1.12633	1.12626	1.12643	1.12796	1.12975	1.13001	1.12931	1.12916	1.12959	1.13067	1.13298	1.13547	1.13571	1.13365	1.13201	1.13208	1.13341	1.13513	1.13542	1.13424	1.13344	1.13409	1.13731	1.14133	1.14273	1.14281	1.1439	1.14473	1.1437	1.1418	1.14072	1.14079	1.14225	1.14516	1.14798	1.14936	1.14951
1.11547	1.11544	1.11526	1.11596	1.11692	1.11798	1.1202	1.1231	1.12456	1.12415	1.12273	1.12139	1.12192	1.12357	1.12464	1.1253	1.1252	1.12446	1.12421	1.12475	1.12655	1.12958	1.13223	1.13371	1.13424	1.13321	1.1313	1.13099	1.13205	1.13309	1.13382	1.13303	1.1326	1.13503	1.13691	1.13701	1.13855	1.14095	1.14196	1.14232	1.14328	1.1438	1.14255	1.14083	1.14104	1.14316	1.14519	1.14558	1.14422	1.14304
1.09653	1.09705	1.09722	1.09726	1.09645	1.09763	1.1014	1.10382	1.10377	1.10286	1.10148	1.10209	1.10602	1.10857	1.10825	1.10832	1.10951	1.11051	1.11013	1.10951	1.11068	1.11309	1.11488	1.11547	1.11648	1.11791	1.11694	1.11409	1.11291	1.11486	1.1173	1.11679	1.11558	1.11707	1.11942	1.12056	1.12091	1.12069	1.12077	1.12222	1.12363	1.12413	1.12498	1.12574	1.12506	1.12416	1.12466	1.12553	1.12559	1.12539
1.07931	1.07937	1.07991	1.08125	1.0832	1.08571	1.08809	1.08858	1.08711	1.08579	1.08487	1.08517	1.08784	1.09017	1.0911	1.09232	1.0938	1.09468	1.09424	1.09363	1.09495	1.09817	1.10142	1.10271	1.10207	1.10037	1.09841	1.09806	1.09888	1.09943	1.10157	1.10496	1.10628	1.10586	1.10538	1.10543	1.10683	1.10852	1.10952	1.1102	1.1098	1.10859	1.10857	1.10967	1.11014	1.11023	1.11111	1.11192	1.11218	1.1128
1.08809	1.08861	1.09026	1.09257	1.09318	1.09236	1.09168	1.09315	1.09687	1.09868	1.09654	1.09501	1.09847	1.10406	1.10632	1.10503	1.1033	1.10282	1.10336	1.10428	1.10574	1.10696	1.10705	1.10698	1.10667	1.10516	1.10405	1.10405	1.10352	1.10423	1.10751	1.10941	1.10931	1.11077	1.1129	1.11295	1.11262	1.11372	1.11446	1.11396	1.11375	1.11441	1.11529	1.1157	1.11524	1.11484	1.11577	1.11729	1.11843	1.11936
1.10416	1.10306	1.10257	1.10319	1.10345	1.10445	1.10728	1.10966	1.10981	1.1086	1.10711	1.1075	1.11084	1.11463	1.11713	1.11794	1.11677	1.11468	1.11333	1.11397	1.11607	1.11867	1.12177	1.1235	1.12259	1.12073	1.11997	1.12024	1.11922	1.11858	1.12082	1.12177	1.11993	1.1187	1.11855	1.11997	1.12344	1.12718	1.12988	1.13041	1.12914	1.12879	1.13003	1.13122	1.13115	1.13046	1.13081	1.1318	1.13213	1.1319
1.09076	1.09132	1.09096	1.09076	1.09077	1.09185	1.09492	1.0985	1.10039	1.09919	1.0962	1.09676	1.10221	1.10624	1.10575	1.10393	1.10326	1.10346	1.10399	1.10552	1.1078	1.10979	1.111	1.11044	1.10922	1.10928	1.10978	1.11026	1.11119	1.11262	1.11391	1.11424	1.11516	1.11734	1.11883	1.11899	1.11862	1.11904	1.12042	1.12128	1.12175	1.12207	1.12069	1.11809	1.11719	1.11863	1.12039	1.1216	1.12294	1.12417
1.09788	1.09794	1.09904	1.1019	1.10535	1.10868	1.11065	1.11057	1.11006	1.10987	1.10918	1.10937	1.11167	1.11403	1.11614	1.11891	1.12016	1.1182	1.11565	1.11607	1.11834	1.11978	1.12107	1.12169	1.12032	1.11876	1.11882	1.12054	1.12226	1.1228	1.12365	1.12582	1.12876	1.13113	1.13148	1.13061	1.13071	1.13279	1.13552	1.13626	1.13549	1.13505	1.13407	1.13346	1.13559	1.1392	1.14187	1.14309	1.14329	1.14349
1.10498	1.10558	1.10478	1.1041	1.10434	1.10574	1.10817	1.11108	1.11447	1.11733	1.11742	1.11676	1.119	1.1214	1.12127	1.12102	1.12114	1.12033	1.12015	1.12298	1.1271	1.1289	1.12898	1.13053	1.13327	1.13372	1.13179	1.13065	1.13062	1.13114	1.13168	1.13137	1.13165	1.13324	1.13447	1.13541	1.13751	1.14003	1.14172	1.14338	1.14543	1.14596	1.14391	1.14187	1.14228	1.1448	1.1476	1.14908	1.15001	1.15156
1.08869	1.09155	1.09363	1.09563	1.09653	1.09652	1.09664	1.09686	1.09703	1.09744	1.09838	1.10079	1.10376	1.10363	1.10153	1.10248	1.10634	1.10968	1.11127	1.11128	1.11067	1.11152	1.1136	1.11428	1.11392	1.1144	1.11496	1.11493	1.11574	1.11819	1.12076	1.12185	1.1211	1.11936	1.11817	1.11877	1.12186	1.12585	1.12832	1.1293	1.1295	1.12868	1.12669	1.12499	1.12578	1.12865	1.13079	1.13083	1.13031	1.13089
1.08282	1.08081	1.08145	1.08489	1.08698	1.08818	1.09039	1.09283	1.09516	1.09682	1.09661	1.09648	1.09874	1.10047	1.09985	1.09975	1.10013	1.10025	1.10295	1.10816	1.11174	1.11217	1.11165	1.11125	1.11003	1.10797	1.10699	1.1081	1.10875	1.10806	1.10871	1.11124	1.11425	1.11617	1.11563	1.11466	1.11604	1.11875	1.12099	1.12293	1.12435	1.12376	1.12093	1.11807	1.11763	1.12009	1.12319	1.12436	1.12443	1.12586
1.08856	1.08705	1.08612	1.08748	1.08979	1.09326	1.09725	1.09971	1.1011	1.10174	1.10006	1.09816	1.09963	1.10232	1.10351	1.10376	1.10346	1.1039	1.10655	1.10985	1.11113	1.11112	1.1123	1.11399	1.11454	1.11397	1.11303	1.11269	1.11274	1.11305	1.11398	1.11426	1.11433	1.11636	1.11849	1.11898	1.12039	1.12304	1.12479	1.12563	1.12554	1.1237	1.12136	1.12077	1.12172	1.12275	1.12431	1.12672	1.12845	1.12888
1.04882	1.04883	1.05	1.05294	1.05576	1.059	1.06179	1.06177	1.06115	1.06192	1.06108	1.0591	1.06047	1.06324	1.064	1.06501	1.06722	1.0685	1.06926	1.07115	1.07296	1.07375	1.07498	1.07632	1.07599	1.07439	1.07411	1.07588	1.07725	1.07742	1.07717	1.07671	1.0775	1.07938	1.07997	1.08007	1.08177	1.08462	1.08752	1.08925	1.08903	1.08771	1.08632	1.0853	1.08617	1.08943	1.09194	1.09185	1.09182	1.09382
1.06863	1.06745	1.06605	1.06733	1.06898	1.07062	1.07345	1.07583	1.07605	1.07487	1.0741	1.07588	1.08015	1.08315	1.08343	1.08298	1.08218	1.08093	1.08139	1.08496	1.08963	1.09319	1.09458	1.09314	1.09101	1.09072	1.09141	1.09239	1.09395	1.0956	1.09691	1.09703	1.09624	1.09636	1.09742	1.09846	1.09992	1.10242	1.10499	1.1059	1.10539	1.10468	1.10399	1.10348	1.10407	1.10655	1.10931	1.10991	1.10907	1.10918
1.07243	1.07305	1.07236	1.07245	1.07296	1.07495	1.07809	1.07967	1.08075	1.083	1.08355	1.08196	1.08201	1.08303	1.08345	1.08462	1.08553	1.08537	1.08657	1.09005	1.09372	1.09579	1.09634	1.09562	1.09366	1.09223	1.09266	1.09361	1.09389	1.09514	1.09861	1.10185	1.10313	1.10373	1.10349	1.1025	1.10342	1.10617	1.10768	1.10765	1.1075	1.10658	1.10456	1.10376	1.1057	1.1088	1.11077	1.11087	1.11067	1.11226
1.04888	1.04727	1.04694	1.04898	1.05103	1.05286	1.05511	1.05746	1.05929	1.06047	1.06103	1.06189	1.06497	1.06799	1.06783	1.06687	1.0676	1.06908	1.07075	1.07289	1.0738	1.07302	1.07305	1.07335	1.07286	1.073	1.07332	1.0736	1.07544	1.07869	1.08089	1.08055	1.07987	1.08031	1.08074	1.082	1.08532	1.0886	1.08918	1.08743	1.08561	1.08424	1.08289	1.08302	1.0862	1.09073	1.0932	1.09293	1.09181	1.09152
1.0781	1.07705	1.0772	1.07944	1.08159	1.08422	1.0871	1.08764	1.08611	1.0853	1.0856	1.08665	1.08894	1.09075	1.09163	1.09321	1.09444	1.09418	1.09416	1.09563	1.09675	1.0975	1.09993	1.10182	1.10114	1.1004	1.10122	1.10272	1.10436	1.10648	1.10793	1.10758	1.10759	1.10894	1.10944	1.10908	1.11013	1.11293	1.11597	1.11823	1.11921	1.11819	1.11546	1.11311	1.1132	1.11518	1.11682	1.11734	1.11782	1.11951
1.0575	1.05668	1.05649	1.059	1.06221	1.06514	1.06748	1.06857	1.06912	1.06935	1.06858	1.06939	1.0737	1.07694	1.07622	1.07491	1.07531	1.07627	1.07705	1.07863	1.08117	1.08303	1.08381	1.08421	1.08422	1.08362	1.08261	1.0824	1.08331	1.08502	1.08643	1.08633	1.08707	1.08882	1.08825	1.08748	1.08978	1.09293	1.09505	1.09696	1.09798	1.09697	1.09453	1.09212	1.09176	1.094	1.09628	1.09681	1.09776	1.10066
1.07857	1.0775	1.07698	1.07672	1.07794	1.08117	1.0842	1.08656	1.089	1.09031	1.08971	1.08972	1.09176	1.09322	1.09319	1.09364	1.09501	1.09607	1.09681	1.0978	1.09836	1.09933	1.10194	1.1039	1.10366	1.10254	1.10074	1.09973	1.10194	1.10535	1.10622	1.10473	1.10447	1.10632	1.10794	1.10971	1.11269	1.11544	1.11646	1.11648	1.11729	1.1175	1.11486	1.11161	1.11119	1.11345	1.11593	1.11682	1.11718	1.11919
1.08272	1.08238	1.08436	1.08661	1.08778	1.08972	1.09163	1.09199	1.09257	1.09472	1.09708	1.09907	1.10099	1.1016	1.10107	1.10057	1.09992	1.0999	1.10144	1.10411	1.10617	1.10655	1.10715	1.10862	1.10867	1.10703	1.10593	1.10706	1.10993	1.11246	1.11332	1.11307	1.11281	1.11287	1.11273	1.11296	1.11487	1.11755	1.11929	1.1199	1.11998	1.12	1.11949	1.11797	1.11728	1.11955	1.12358	1.1256	1.12463	1.12381
1.06019	1.0585	1.05949	1.0631	1.06611	1.06788	1.06949	1.07098	1.07258	1.07441	1.07495	1.07429	1.0748	1.07585	1.0758	1.07627	1.0777	1.07832	1.07882	1.08034	1.08181	1.08277	1.08453	1.08747	1.09001	1.09046	1.08933	1.08881	1.08926	1.08938	1.08889	1.08825	1.08834	1.08976	1.09172	1.09412	1.09701	1.09859	1.09819	1.09782	1.09869	1.09856	1.09583	1.09422	1.09634	1.09925	1.10099	1.10143	1.10098	1.10178
1.06381	1.06464	1.06689	1.0694	1.07186	1.07568	1.07869	1.07901	1.07924	1.08006	1.07874	1.07764	1.08068	1.08389	1.08339	1.08245	1.08402	1.08593	1.08641	1.08744	1.08953	1.09186	1.09408	1.09492	1.09458	1.0943	1.09478	1.09567	1.09525	1.09468	1.09601	1.09721	1.09706	1.09726	1.09758	1.09761	1.0991	1.10152	1.10286	1.10372	1.10473	1.10459	1.10309	1.10182	1.10287	1.10721	1.11186	1.11274	1.11081	1.10957
1.05598	1.05685	1.05726	1.0582	1.06036	1.06371	1.06654	1.0675	1.06702	1.06693	1.068	1.06965	1.07209	1.07365	1.07306	1.073	1.07388	1.07317	1.07239	1.07475	1.07873	1.08128	1.08274	1.08356	1.08265	1.08099	1.08107	1.08262	1.08415	1.08562	1.08621	1.08585	1.08724	1.09002	1.09081	1.09065	1.09249	1.09493	1.09529	1.09429	1.09438	1.09475	1.09358	1.09282	1.094	1.09548	1.09651	1.09763	1.09863	1.09945
1.07021	1.07155	1.073	1.07414	1.07377	1.07448	1.07678	1.07821	1.07896	1.08025	1.08166	1.08265	1.08358	1.08478	1.0871	1.08979	1.08999	1.08825	1.08791	1.08962	1.09093	1.09158	1.09316	1.09436	1.09474	1.09533	1.09482	1.09344	1.09328	1.09484	1.09675	1.09707	1.0969	1.09833	1.09981	1.10042	1.10242	1.10608	1.10848	1.10832	1.10716	1.10633	1.10559	1.10483	1.1052	1.10719	1.10923	1.11038	1.11145	1.11271
1.04802	1.04781	1.04797	1.05027	1.05291	1.05469	1.0562	1.05808	1.06001	1.06052	1.05875	1.05759	1.06003	1.06319	1.06471	1.06609	1.06728	1.06783	1.06848	1.06953	1.0707	1.07266	1.07528	1.07616	1.07562	1.07572	1.07518	1.0732	1.07261	1.07566	1.07948	1.08049	1.08076	1.08215	1.08246	1.08195	1.08341	1.08678	1.08965	1.09045	1.08936	1.08725	1.08534	1.08534	1.08715	1.08887	1.09032	1.09178	1.09239	1.09279
1.03761	1.03573	1.03473	1.03546	1.03751	1.04154	1.0457	1.04777	1.04885	1.04917	1.04799	1.04813	1.05138	1.05425	1.05533	1.05634	1.05723	1.05706	1.05627	1.05693	1.05938	1.06189	1.06359	1.06346	1.06131	1.0591	1.05857	1.05991	1.06199	1.06422	1.06631	1.06686	1.0659	1.06526	1.06631	1.06968	1.07324	1.0738	1.07254	1.07272	1.07493	1.07698	1.07685	1.07537	1.07479	1.07596	1.07786	1.07879	1.07842	1.0779
1.04997	1.04911	1.04633	1.04561	1.0478	1.05198	1.05648	1.06001	1.06226	1.06197	1.05933	1.05792	1.06036	1.06447	1.06704	1.06847	1.06965	1.06957	1.06876	1.06864	1.06901	1.06995	1.07176	1.07326	1.0741	1.07437	1.07335	1.07233	1.07282	1.07416	1.07524	1.07609	1.07815	1.08041	1.08066	1.08114	1.08403	1.08573	1.08403	1.08254	1.08366	1.08542	1.08498	1.08254	1.08178	1.08469	1.0886	1.09026	1.08967	1.08829
1.03207	1.03173	1.03233	1.03392	1.03637	1.03963	1.0425	1.04467	1.04698	1.04823	1.04678	1.04567	1.04851	1.05232	1.05391	1.0544	1.05415	1.05338	1.05411	1.05689	1.05967	1.06051	1.05983	1.05945	1.05988	1.05975	1.0584	1.05792	1.05994	1.06317	1.06501	1.06458	1.06435	1.06546	1.06566	1.06554	1.06827	1.07288	1.07532	1.07513	1.07471	1.07364	1.07082	1.06845	1.06931	1.0734	1.07743	1.07826	1.07665	1.07579
1.05187	1.04934	1.04867	1.04985	1.05133	1.05342	1.05679	1.06054	1.0629	1.06262	1.06053	1.06033	1.06386	1.06758	1.06908	1.06977	1.07014	1.06934	1.06858	1.0701	1.0725	1.07398	1.07558	1.07683	1.07672	1.07602	1.07536	1.07488	1.07536	1.07801	1.08094	1.08102	1.08061	1.08239	1.08392	1.08425	1.08535	1.08718	1.08815	1.08757	1.08694	1.08747	1.08739	1.08601	1.08567	1.08713	1.08889	1.08998	1.09062	1.09178
1.09623	1.0964	1.09404	1.0944	1.09814	1.10174	1.10356	1.10463	1.10549	1.10597	1.10536	1.10465	1.10655	1.1093	1.10929	1.10747	1.10691	1.10831	1.11093	1.11421	1.11615	1.11621	1.11638	1.11676	1.11758	1.11939	1.12046	1.12043	1.12088	1.12244	1.12435	1.12539	1.12543	1.12457	1.12291	1.12305	1.12725	1.13234	1.13429	1.13375	1.13337	1.13365	1.13325	1.13223	1.13161	1.13158	1.13282	1.13549	1.13756	1.13798
1.06408	1.06485	1.06381	1.06412	1.06715	1.07098	1.07331	1.07433	1.07533	1.07559	1.07501	1.07568	1.07736	1.07805	1.07777	1.07803	1.08024	1.08379	1.08643	1.08766	1.08874	1.09046	1.09207	1.09256	1.09275	1.09315	1.09311	1.0927	1.09228	1.09286	1.09372	1.09277	1.09186	1.09295	1.09415	1.0948	1.09669	1.09953	1.10076	1.10057	1.10186	1.10377	1.10308	1.10117	1.10115	1.10291	1.10475	1.10545	1.10552	1.10652
1.05377	1.05352	1.05368	1.05518	1.05682	1.05921	1.06347	1.06737	1.06895	1.06863	1.06663	1.06556	1.0684	1.07197	1.07221	1.07024	1.06991	1.07208	1.07351	1.07329	1.07324	1.07381	1.07454	1.07525	1.07696	1.07933	1.08022	1.0794	1.0777	1.0769	1.07845	1.08071	1.08237	1.08264	1.08065	1.07912	1.0809	1.08478	1.08829	1.08991	1.09005	1.08993	1.08911	1.088	1.08841	1.08929	1.08896	1.08906	1.09122	1.09412
1.06984	1.07133	1.07283	1.07352	1.07434	1.07677	1.07952	1.08163	1.08304	1.0831	1.08204	1.08218	1.08464	1.08792	1.08976	1.08886	1.08731	1.08677	1.08686	1.08948	1.09388	1.09598	1.09619	1.097	1.09837	1.09911	1.09864	1.09816	1.09883	1.10011	1.10023	1.09833	1.09749	1.09948	1.10082	1.10154	1.10494	1.10887	1.11044	1.11044	1.10932	1.10718	1.1051	1.10448	1.10626	1.10962	1.11248	1.11332	1.11244	1.11191
1.07205	1.07273	1.07252	1.07287	1.07307	1.07422	1.0768	1.07902	1.08086	1.08252	1.08207	1.0816	1.08504	1.0888	1.08908	1.08848	1.08821	1.08772	1.08817	1.08955	1.0906	1.09149	1.09301	1.09448	1.09425	1.09259	1.09281	1.09606	1.09842	1.09822	1.09799	1.09833	1.09912	1.10042	1.10091	1.10121	1.1035	1.10697	1.10864	1.10815	1.10779	1.1075	1.10589	1.10439	1.10534	1.10841	1.11065	1.11108	1.11173	1.11305
1.08463	1.08306	1.08219	1.08301	1.08471	1.08859	1.09355	1.09599	1.09726	1.09846	1.09586	1.09306	1.09716	1.10267	1.10251	1.09976	1.0986	1.09996	1.10278	1.10471	1.10525	1.1057	1.10653	1.10724	1.10772	1.1082	1.10892	1.11024	1.11202	1.11415	1.11587	1.11568	1.11458	1.11392	1.113	1.11307	1.11575	1.11871	1.11967	1.12031	1.12218	1.12316	1.1215	1.11954	1.11984	1.122	1.12533	1.12868	1.13035	1.13048
1.0777	1.07616	1.07472	1.07517	1.07724	1.08093	1.08463	1.08616	1.08711	1.08933	1.09039	1.08938	1.08972	1.09165	1.09259	1.0935	1.09504	1.09464	1.09338	1.09463	1.09651	1.09691	1.09762	1.0992	1.0999	1.09857	1.09703	1.0978	1.09992	1.10179	1.10336	1.1042	1.10469	1.10536	1.105	1.10443	1.10619	1.10963	1.11247	1.11436	1.11616	1.11695	1.11505	1.11235	1.1116	1.11295	1.11543	1.11703	1.11752	1.11893
1.06512	1.06691	1.06681	1.06703	1.06897	1.0722	1.07465	1.07568	1.07687	1.07832	1.07876	1.07842	1.07853	1.07908	1.08003	1.08216	1.08493	1.08659	1.08642	1.08633	1.08835	1.09171	1.09383	1.09288	1.09063	1.0903	1.09151	1.0924	1.0933	1.09519	1.09676	1.09711	1.09837	1.10014	1.09953	1.0981	1.09942	1.10273	1.10487	1.10502	1.10426	1.10295	1.10126	1.1003	1.10124	1.1039	1.10707	1.10892	1.10901	1.10967
1.05591	1.05907	1.06144	1.06105	1.05981	1.06177	1.06572	1.06751	1.06725	1.06711	1.06678	1.06616	1.06752	1.07058	1.07352	1.0755	1.07463	1.07204	1.07127	1.07256	1.07498	1.07801	1.07978	1.07991	1.08096	1.08272	1.08252	1.08104	1.08059	1.08246	1.08549	1.08726	1.08852	1.08856	1.0854	1.08398	1.08869	1.09486	1.09718	1.09665	1.09616	1.09561	1.09361	1.09116	1.09052	1.09192	1.09433	1.09664	1.09811	1.09919
1.04571	1.0465	1.0454	1.04436	1.04513	1.04889	1.05375	1.05654	1.05649	1.05507	1.05422	1.05523	1.0577	1.05941	1.05967	1.0601	1.0617	1.06393	1.06468	1.06419	1.06574	1.06885	1.07052	1.07041	1.06961	1.06874	1.06852	1.0703	1.07334	1.07545	1.07604	1.07567	1.07643	1.07868	1.07929	1.07814	1.07822	1.07959	1.08011	1.07968	1.08015	1.08119	1.08022	1.07768	1.07729	1.08017	1.0832	1.08402	1.08386	1.08442
1.03712	1.03409	1.032	1.03282	1.03572	1.03968	1.04347	1.04607	1.04804	1.04933	1.04883	1.04776	1.04809	1.04873	1.04954	1.05209	1.05409	1.05357	1.05319	1.05469	1.05678	1.05849	1.06007	1.06109	1.06093	1.06017	1.05997	1.06096	1.06246	1.06436	1.06632	1.06706	1.06717	1.0672	1.06662	1.06664	1.0685	1.07125	1.07351	1.07528	1.07668	1.0763	1.0742	1.0727	1.07305	1.07553	1.0784	1.07841	1.07694	1.07738
1.04527	1.04626	1.0461	1.04523	1.04429	1.04624	1.05061	1.05289	1.05325	1.0551	1.05752	1.05881	1.0597	1.06047	1.06094	1.06034	1.05891	1.05911	1.06091	1.06216	1.06383	1.06745	1.07052	1.07105	1.07106	1.07167	1.07202	1.07238	1.07273	1.07226	1.07165	1.07239	1.07423	1.07521	1.07444	1.07375	1.07596	1.08012	1.08192	1.08058	1.07921	1.07898	1.07897	1.07956	1.08194	1.08556	1.08815	1.08814	1.0864	1.08545
1.03874	1.03867	1.03875	1.04076	1.04368	1.04689	1.0498	1.05169	1.05288	1.0534	1.05196	1.04952	1.04941	1.05121	1.05213	1.05313	1.05568	1.05717	1.05739	1.05959	1.06189	1.06216	1.06315	1.0651	1.06571	1.06488	1.06439	1.06506	1.06645	1.06838	1.06945	1.06874	1.06855	1.06905	1.06842	1.06834	1.07084	1.07436	1.07696	1.0784	1.07881	1.07747	1.07454	1.07293	1.07447	1.07723	1.07933	1.08041	1.0799	1.07867
1.06774	1.06881	1.06919	1.06931	1.0697	1.07302	1.07731	1.07866	1.07963	1.08208	1.08209	1.08019	1.08112	1.08361	1.08483	1.08547	1.08564	1.08537	1.08621	1.08939	1.09341	1.09525	1.09438	1.09299	1.09247	1.09205	1.09144	1.09128	1.09183	1.09416	1.0977	1.09999	1.10141	1.10236	1.10194	1.10192	1.10347	1.10502	1.10603	1.10655	1.10594	1.10413	1.10222	1.10148	1.10246	1.10472	1.10711	1.10887	1.10929	1.10792
1.06282	1.06228	1.06218	1.06369	1.06554	1.06803	1.07131	1.07422	1.07538	1.07437	1.07231	1.07186	1.07482	1.07811	1.07908	1.07959	1.08023	1.08017	1.08121	1.08467	1.08791	1.08878	1.08921	1.0901	1.08949	1.08716	1.08561	1.08669	1.08876	1.08968	1.09033	1.09221	1.0954	1.09704	1.09512	1.09403	1.09732	1.10118	1.10219	1.10228	1.10239	1.10102	1.0987	1.09698	1.0969	1.0991	1.10255	1.10553	1.10712	1.10712
1.06292	1.0617	1.06091	1.0625	1.06641	1.07113	1.07411	1.07516	1.0755	1.07611	1.07648	1.07585	1.07654	1.07899	1.08052	1.08156	1.08223	1.08101	1.08059	1.0832	1.08522	1.08533	1.08651	1.08819	1.08815	1.0878	1.08865	1.08985	1.09074	1.09206	1.09335	1.09347	1.09425	1.09636	1.09729	1.09744	1.09879	1.10059	1.10177	1.1021	1.10171	1.10112	1.10024	1.09898	1.0982	1.10016	1.10472	1.10654	1.10511	1.10556
1.0664	1.06491	1.06551	1.067	1.06661	1.06681	1.06968	1.07263	1.07389	1.07404	1.07333	1.0733	1.07595	1.07945	1.08076	1.08052	1.08051	1.08042	1.08122	1.08379	1.08594	1.08804	1.09141	1.09219	1.08878	1.08625	1.08697	1.08794	1.08725	1.08674	1.0882	1.08978	1.09057	1.09249	1.0943	1.09523	1.09748	1.09943	1.09927	1.09985	1.1019	1.1023	1.10047	1.09892	1.09899	1.10044	1.10298	1.10542	1.10664	1.10742
1.06926	1.07038	1.07294	1.07553	1.07723	1.08045	1.08493	1.08686	1.08602	1.08473	1.08377	1.08477	1.0886	1.092	1.09372	1.0957	1.09624	1.09359	1.09206	1.0951	1.099	1.09972	1.09876	1.09763	1.09597	1.09507	1.09627	1.09876	1.10082	1.10225	1.10262	1.1011	1.10076	1.10354	1.10556	1.10574	1.10768	1.11106	1.11367	1.11627	1.11801	1.11577	1.11053	1.10747	1.10857	1.11103	1.11284	1.11389	1.11489	1.116
1.06982	1.06901	1.06882	1.07076	1.07361	1.07626	1.07883	1.08045	1.08103	1.08022	1.07796	1.07794	1.08125	1.08349	1.08297	1.08202	1.0827	1.08491	1.08661	1.08693	1.08736	1.08894	1.09103	1.09251	1.09373	1.09457	1.09388	1.09358	1.09519	1.09709	1.09775	1.09658	1.09595	1.09819	1.10057	1.10086	1.10083	1.10189	1.10425	1.10703	1.10758	1.10584	1.10475	1.10479	1.1051	1.10677	1.10922	1.10964	1.10849	1.10914
1.04208	1.04127	1.0405	1.04053	1.04055	1.04301	1.04735	1.04988	1.051	1.05237	1.05343	1.05462	1.05642	1.05714	1.05669	1.05661	1.05699	1.05723	1.05724	1.05792	1.06011	1.06351	1.06658	1.06704	1.06569	1.06491	1.06498	1.06631	1.06801	1.06787	1.06663	1.06662	1.06812	1.06902	1.06907	1.07074	1.07437	1.07769	1.07909	1.07888	1.0784	1.07788	1.07603	1.07363	1.07323	1.07519	1.07814	1.07943	1.07836	1.07859
1.07177	1.07189	1.07189	1.07227	1.07308	1.07631	1.08027	1.082	1.08221	1.08218	1.08131	1.08033	1.08121	1.08266	1.08372	1.0859	1.08828	1.089	1.0889	1.09012	1.09284	1.09529	1.096	1.09513	1.09438	1.09395	1.09321	1.09373	1.09562	1.09754	1.09867	1.09816	1.09825	1.10042	1.10113	1.10021	1.10179	1.10518	1.10668	1.10616	1.10524	1.1045	1.10398	1.10364	1.10416	1.10625	1.10899	1.11088	1.11148	1.11157
1.05638	1.05652	1.0571	1.06015	1.06254	1.06365	1.06533	1.06623	1.06677	1.069	1.07044	1.07014	1.07105	1.0724	1.07202	1.07126	1.07159	1.07253	1.0743	1.07789	1.08172	1.0836	1.08371	1.08224	1.0803	1.08056	1.08251	1.08357	1.08378	1.08536	1.08777	1.08815	1.08741	1.08718	1.08599	1.08506	1.08762	1.09192	1.09351	1.09321	1.09445	1.09611	1.09673	1.09695	1.09637	1.09631	1.09813	1.09896	1.09776	1.09783
1.05372	1.05409	1.05426	1.05451	1.05658	1.06096	1.06463	1.06617	1.0669	1.06683	1.06545	1.06541	1.06865	1.07169	1.07166	1.07002	1.06881	1.06911	1.07156	1.07527	1.0775	1.07801	1.07844	1.07826	1.07765	1.0777	1.07799	1.07873	1.0801	1.08122	1.08152	1.08164	1.08374	1.08643	1.08603	1.08411	1.08386	1.08532	1.08782	1.09035	1.09162	1.09134	1.09036	1.09009	1.09127	1.0934	1.09546	1.09705	1.09863	1.09946
1.04328	1.0436	1.04477	1.04679	1.04975	1.05329	1.05582	1.05583	1.05482	1.05511	1.05542	1.05505	1.05629	1.05889	1.06066	1.06166	1.06317	1.06456	1.06538	1.06699	1.06796	1.06703	1.06613	1.06622	1.06769	1.06977	1.07081	1.0716	1.07297	1.07406	1.07331	1.07096	1.07058	1.07279	1.07417	1.07488	1.07691	1.07962	1.08194	1.08284	1.0822	1.08163	1.08135	1.08053	1.07998	1.08094	1.08306	1.08542	1.08761	1.0892
1.05246	1.05382	1.05369	1.05427	1.05597	1.05868	1.06154	1.06262	1.06207	1.0617	1.06076	1.05966	1.06162	1.06551	1.06808	1.0693	1.06911	1.06731	1.06656	1.06898	1.0725	1.07463	1.07591	1.07696	1.07676	1.07533	1.07508	1.07737	1.07968	1.0805	1.08045	1.07915	1.07826	1.0789	1.07909	1.07943	1.08183	1.08512	1.08735	1.08792	1.0876	1.08672	1.08519	1.08453	1.08624	1.08951	1.0925	1.09408	1.09456	1.09438
1.04544	1.04593	1.04545	1.04526	1.0463	1.04852	1.05055	1.05186	1.05343	1.05504	1.05477	1.05395	1.05597	1.05908	1.06107	1.0636	1.066	1.06545	1.0637	1.06449	1.06692	1.06869	1.0694	1.06937	1.07011	1.07116	1.07021	1.06848	1.0688	1.07147	1.0739	1.07374	1.07279	1.07299	1.07303	1.07383	1.07784	1.08222	1.08306	1.08177	1.08136	1.08188	1.08217	1.08271	1.08405	1.08534	1.08653	1.08786	1.0887	1.08931
1.06628	1.06317	1.06018	1.06155	1.06613	1.07144	1.07564	1.07713	1.07686	1.07685	1.07683	1.07692	1.07909	1.08174	1.0818	1.08133	1.08328	1.08602	1.08621	1.08433	1.08428	1.08823	1.09332	1.09431	1.09206	1.09093	1.09125	1.092	1.09236	1.0932	1.09572	1.09781	1.09858	1.09932	1.09997	1.10024	1.10105	1.10305	1.10484	1.10547	1.10614	1.1068	1.10552	1.10299	1.10218	1.10364	1.10563	1.10686	1.108	1.10983
1.07005	1.06903	1.06913	1.07014	1.07168	1.07502	1.07839	1.08051	1.0827	1.08377	1.08179	1.07974	1.0815	1.08545	1.08863	1.09026	1.09002	1.08821	1.08649	1.0874	1.09093	1.09453	1.09701	1.09738	1.09515	1.09305	1.09433	1.09792	1.09946	1.09881	1.09927	1.10075	1.10158	1.10128	1.10028	1.10045	1.10266	1.10544	1.10805	1.11024	1.11088	1.10947	1.10686	1.10525	1.10596	1.10754	1.1084	1.10851	1.10911	1.11111
1.04347	1.04517	1.04629	1.04702	1.04724	1.04961	1.05467	1.05836	1.05963	1.06	1.05864	1.05677	1.05867	1.06339	1.06579	1.06511	1.06427	1.06449	1.06515	1.06623	1.06804	1.0698	1.07025	1.06897	1.06739	1.06719	1.068	1.0698	1.07304	1.07601	1.07611	1.07424	1.07372	1.07442	1.07447	1.07499	1.07752	1.08151	1.08581	1.08832	1.0873	1.0842	1.08146	1.08025	1.08047	1.08147	1.08334	1.08577	1.08772	1.08903
1.03783	1.03702	1.03579	1.03653	1.03855	1.0418	1.04615	1.04994	1.05254	1.0531	1.05106	1.04989	1.05202	1.05429	1.05488	1.05546	1.0563	1.05665	1.05708	1.05858	1.06082	1.06257	1.06376	1.0648	1.06455	1.06256	1.06116	1.06208	1.06394	1.06487	1.06423	1.06316	1.06413	1.06643	1.06733	1.06795	1.0704	1.07361	1.07592	1.07679	1.07663	1.07589	1.07431	1.07265	1.07266	1.07454	1.07656	1.07753	1.07842	1.07979
1.04647	1.04737	1.04862	1.05044	1.05176	1.05296	1.05474	1.05703	1.05942	1.06121	1.06183	1.06209	1.06378	1.06651	1.06788	1.0677	1.06752	1.06737	1.06742	1.06837	1.06914	1.06953	1.07131	1.07363	1.0743	1.07365	1.07282	1.07247	1.07305	1.07461	1.07627	1.07676	1.07732	1.07866	1.07849	1.07762	1.07941	1.08324	1.08602	1.08681	1.08693	1.08679	1.08577	1.08463	1.08476	1.08695	1.0902	1.09194	1.09217	1.09282
1.05732	1.05861	1.05903	1.05907	1.06044	1.06496	1.07037	1.07267	1.07145	1.06921	1.06756	1.06766	1.07001	1.07198	1.07265	1.07358	1.0743	1.07502	1.07693	1.07965	1.08299	1.087	1.08991	1.08931	1.08638	1.08436	1.08397	1.0844	1.08458	1.08461	1.08524	1.08618	1.08801	1.0895	1.08813	1.0867	1.08887	1.09267	1.0949	1.09537	1.09505	1.09381	1.09206	1.092	1.0943	1.09695	1.09788	1.09675	1.09566	1.09648
1.05545	1.05479	1.05464	1.05621	1.05859	1.06172	1.06337	1.06344	1.06456	1.06555	1.0643	1.06336	1.06565	1.06839	1.06879	1.06993	1.07311	1.07445	1.07417	1.07611	1.07852	1.07903	1.07904	1.07863	1.07783	1.07741	1.07754	1.07904	1.08161	1.08432	1.08609	1.0854	1.08429	1.08512	1.08518	1.08396	1.08516	1.08793	1.08934	1.09035	1.09133	1.09035	1.08834	1.08833	1.09016	1.0916	1.09232	1.09283	1.0938	1.09578
[truncated: 1,764 more columns]
